# Supplementary material for: Two Chromogranin A-Derived Peptides Induce Calcium Entry in Human Neutrophils by Calmodulin-Regulated Calcium Independent Phospholipase A2
Source: PLoS One. 2009 Feb 19;4(2):e4501. doi: 10.1371/journal.pone.0004501 (PMC2639705; doi:10.1371/journal.pone.0004501)
Supplement: Figure S1 — (0.30 MB XLS) [file pone.0004501.s001.xls]

## Sheet: Spectrum Report for My Experime
My Experiment, Spectrum report created on 10/02/2008
Experiment: My Experiment
	Peak List Generator: unknown
		Version: unknown
		Charge States Calculated: unknown
		Deisotoped: unknown
		Textual Annotation: unknown
	Database Set: 1 Database
		Database Name: the FD_TD_SwissProt55.5_20080722 database
			Version: unknown
			Taxonomy: All Entries
			Number of Proteins: 778092
	Search Engine Set: 1 Search Engine
		Search Engine: Mascot
			Version: Mascot
			Samples: All Samples
			Fragment Tolerance: 0,50 Da (Monoisotopic)
			Parent Tolerance: 250 PPM (Monoisotopic)
			Fixed Modifications:
			Variable Modifications: +16 on M (Oxidation), +57 on C (Carbamidomethyl)
			Database: the FD_TD_SwissProt55.5_20080722 database (unknown version, 778092 entries)
			Digestion Enzyme: Trypsin
			Max Missed Cleavages: 1
	Scaffold Version: Scaffold_2_00_03
		Peptide Thresholds: Mascot: ion minus identity scores of greater than -40 and ion scores of greater than 20
		Protein Thresholds: 1 peptides score > 52 or at least 2 peptides with score >20
Biological sample name	MS/MS sample name	Protein name	Protein accession numbers	Database sources	Protein molecular weight (Da)	Protein identification probability	Number of unique peptides	Number of unique spectra	Number of total spectra	Percentage of total spectra	Percentage sequence coverage	Assigned	Spectrum name	Peptide sequence	Previous amino acid	Next amino acid	Peptide identification probability	Mascot Ion score	Mascot Identity score	Number of enzymatic termini	Fixed modifications identified by spectrum	Variable modifications identified by spectrum	Observed m/z	Actual peptide mass (AMU)	Calculated +1H Peptide Mass (AMU)	Spectrum charge	Actual minus calculated peptide mass (AMU)	Actual minus calculated peptide mass (PPM)	Peptide start index	Peptide stop index	Exclusive
Chromofungin_1	F011534 (F013422)	Protein S100-A8 - Homo sapiens (Human)	P05109|S10A8_HUMAN		10 816,9	0.902	1	1	1	0.00424	0.226	true	Cmpd 226, +MSn(1196.70), 32.8 min	ELDINTDGAVNFQEFLILVIK	K	M	0.95	81.9	42.6	2			1 196,0895	2 390,1633	2 391,2811	2	-0.1099	-45.98	57	77	true
Chromofungin_1	F011534 (F013422)	Genome polyprotein [Contains: P1 proteinase - Lettuce mosaic virus (strain 0 / isolate French) (LMV)	P31999|POLG_LMV0		367 556,4	0.902	1	1	6	0.0254	0.00707	true	Cmpd 48, +MSn(861.98), 17.4 min	VGIEVYGDDATMEHYFGAAYTEK	K	G	0.95	70.1	42.3	2		M12: Oxidation (+15,99)	861.427	2 581,2561	2 582,1395	3	0.1244	48.19	2041	2063	true
Chromofungin_1	F011534 (F013422)	Genome polyprotein [Contains: P1 proteinase - Lettuce mosaic virus (strain 0 / isolate French) (LMV)	P31999|POLG_LMV0		367 556,4	0.902	1	1	6	0.0254	0.00707	true	Cmpd 78, +MSn(856.56), 20.5 min	VGIEVYGDDATMEHYFGAAYTEK	K	G	0.95	66.5	42.3	2			856.099	2 565,2722	2 566,1446	3	0.1354	52.77	2041	2063	true
Chromofungin_1	F011534 (F013422)	Genome polyprotein [Contains: P1 proteinase - Lettuce mosaic virus (strain 0 / isolate French) (LMV)	P31999|POLG_LMV0		367 556,4	0.902	1	1	6	0.0254	0.00707	true	Cmpd 88, +MSn(856.52), 21.2 min	VGIEVYGDDATMEHYFGAAYTEK	K	G	0.95	62	42.3	2			856.099	2 565,2722	2 566,1446	3	0.1354	52.77	2041	2063	true
Chromofungin_1	F011534 (F013422)	Genome polyprotein [Contains: P1 proteinase - Lettuce mosaic virus (strain 0 / isolate French) (LMV)	P31999|POLG_LMV0		367 556,4	0.902	1	1	6	0.0254	0.00707	true	Cmpd 54, +MSn(861.64), 18.0 min	VGIEVYGDDATMEHYFGAAYTEK	K	G	0.95	55.1	42.3	2		M12: Oxidation (+15,99)	861.427	2 581,2561	2 582,1395	3	0.1244	48.19	2041	2063	true
Chromofungin_1	F011534 (F013422)	Genome polyprotein [Contains: P1 proteinase - Lettuce mosaic virus (strain 0 / isolate French) (LMV)	P31999|POLG_LMV0		367 556,4	0.902	1	1	6	0.0254	0.00707	true	Cmpd 64, +MSn(861.90), 19.3 min	VGIEVYGDDATMEHYFGAAYTEK	K	G	0.95	54.6	42.3	2		M12: Oxidation (+15,99)	861.427	2 581,2561	2 582,1395	3	0.1244	48.19	2041	2063	true
Chromofungin_2	F011535 (F013424)	Protein S100-A8 - Homo sapiens (Human)	P05109|S10A8_HUMAN		10 816,9	0.902	1	1	1	0.00422	0.226	true	Cmpd 219, +MSn(1196.91), 32.6 min	ELDINTDGAVNFQEFLILVIK	K	M	0.95	94.9	42.6	2			1 196,0895	2 390,1633	2 391,2811	2	-0.1099	-45.98	57	77	true
Chromofungin_2	F011535 (F013424)	Genome polyprotein [Contains: P1 proteinase - Lettuce mosaic virus (strain 0 / isolate French) (LMV)	P31999|POLG_LMV0		367 556,4	0.902	1	1	6	0.0253	0.00707	true	Cmpd 64, +MSn(861.93), 17.0 min	VGIEVYGDDATMEHYFGAAYTEK	K	G	0.95	77.2	42.3	2		M12: Oxidation (+15,99)	861.427	2 581,2561	2 582,1395	3	0.1244	48.19	2041	2063	true
Chromofungin_2	F011535 (F013424)	Genome polyprotein [Contains: P1 proteinase - Lettuce mosaic virus (strain 0 / isolate French) (LMV)	P31999|POLG_LMV0		367 556,4	0.902	1	1	6	0.0253	0.00707	true	Cmpd 97, +MSn(856.57), 21.1 min	VGIEVYGDDATMEHYFGAAYTEK	K	G	0.95	57.8	42.3	2			856.099	2 565,2722	2 566,1446	3	0.1354	52.77	2041	2063	true
Chromofungin_3-4	F011536 (F013426)	Alpha-S1-casein precursor [Contains: Antioxidant peptide] - Bos taurus (Bovine)	P02662|CASA1_BOVIN		24 511,4	0.99	2	3	3	0.012	0.136	true	Cmpd 124, +MSn(634.58), 23.2 min	YLGYLEQLLR	R	L	0.95	60.2	44.7	2			634.324	1 266,6334	1 267,7052	2	-0.06393	-50.43	106	115	true
Chromofungin_3-4	F011536 (F013426)	Alpha-S1-casein precursor [Contains: Antioxidant peptide] - Bos taurus (Bovine)	P02662|CASA1_BOVIN		24 511,4	0.99	2	3	3	0.012	0.136	true	Cmpd 162, +MSn(1159.23), 27.3 min	EPMIGVNQELAYFYPELFR	K	Q	0.95	87.9	42.8	2			1 158,5785	2 315,1413	2 316,1375	2	0.01163	5.023	148	166	true
Chromofungin_3-4	F011536 (F013426)	Alpha-S1-casein precursor [Contains: Antioxidant peptide] - Bos taurus (Bovine)	P02662|CASA1_BOVIN		24 511,4	0.99	2	3	3	0.012	0.136	true	Cmpd 149, +MSn(778.71), 26.2 min	EPMIGVNQELAYFYPELFR	K	Q	0.95	56.9	42.9	2		M3: Oxidation (+15,99)	778.057	2 331,1462	2 332,1324	3	0.02164	9.281	148	166	true
Chromofungin_3-4	F011536 (F013426)	Alpha-S2-casein precursor [Contains: Casocidin-1 - Bos taurus (Bovine)	P02663|CASA2_BOVIN,P04654|CASA2_SHEEP		26 000,9	0.902	1	1	1	0.004	0.0991	true	Cmpd 167, +MSn(904.71), 27.7 min	FPQYLQYLYQGPIVLNPWDQVK	K	R	0.95	77.6	41.9	2			903.79	2 708,3452	2 709,4083	3	-0.05526	-20.4	107	128	true
Chromofungin_3-4	F011536 (F013426)	Genome polyprotein [Contains: P1 proteinase - Lettuce mosaic virus (strain 0 / isolate French) (LMV)	P31999|POLG_LMV0		367 556,4	0.902	1	1	2	0.008	0.00707	true	Cmpd 99, +MSn(856.42), 19.7 min	VGIEVYGDDATMEHYFGAAYTEK	K	G	0.95	77.5	42.3	2			856.099	2 565,2722	2 566,1446	3	0.1354	52.77	2041	2063	true
Chromofungin_3-4	F011536 (F013426)	Protein S100-A8 - Homo sapiens (Human)	P05109|S10A8_HUMAN		10 816,9	0.902	1	1	1	0.004	0.226	true	Cmpd 222, +MSn(798.45), 31.8 min	ELDINTDGAVNFQEFLILVIK	K	M	0.95	69.5	42.6	2			797.73	2 390,1653	2 391,2811	3	-0.108	-45.16	57	77	true
Chromofungin_3-4	F011536 (F013426)	Genome polyprotein [Contains: P1 proteinase - Lettuce mosaic virus (strain 0 / isolate French) (LMV)	P31999|POLG_LMV0		367 556,4	0.902	1	1	2	0.008	0.00707	true	Cmpd 77, +MSn(861.94), 16.2 min	VGIEVYGDDATMEHYFGAAYTEK	K	G	0.95	58.8	42.3	2		M12: Oxidation (+15,99)	861.427	2 581,2561	2 582,1395	3	0.1244	48.19	2041	2063	true
Chromofungin_5	F011537 (F013428)	Genome polyprotein [Contains: P1 proteinase - Lettuce mosaic virus (strain 0 / isolate French) (LMV)	P31999|POLG_LMV0		367 556,4	0.902	1	1	2	0.008	0.00707	true	Cmpd 100, +MSn(856.54), 18.7 min	VGIEVYGDDATMEHYFGAAYTEK	K	G	0.95	77.4	42.3	2			856.099	2 565,2722	2 566,1446	3	0.1354	52.77	2041	2063	true
Chromofungin_5	F011537 (F013428)	Actin, cytoplasmic 1 - Homo sapiens (Human)	A2BDB0|ACTG_XENLA,O18500|ACT2_SACKO,O18840|ACTB_CANFA,O42161|ACTB_SALSA,O93400|ACTB_XENLA,P02572|ACT2_DROME,P02576|ACTA_PHYPO,P02578|ACT1_ACACA,P04829|ACT3_BOMMO,P07830|ACT1_DICDI,P10983|ACT1_CAEEL,P10984|ACT2_CAEEL,P10986|ACT4_CAEEL,P10987|ACT1_DROME,P12716|ACTC_PISOC,P15475|ACTB_XENBO,P18603|ACT4_ARTSX,P29751|ACTB_RABIT,P30162|ACT1_ONCVO,P30163|ACT2_ONCVO,P41339|ACTA_LIMPO,P41340|ACT3_LIMPO,P41…		41 719,8	0.902	1	1	1	0.004	0.0267	true	Cmpd 10, +MSn(488.82), 1.9 min	AGFAGDDAPR	K	A	0.95	66.2	45.9	2			488.751	975.486	976.449	2	0.04435	45.42	19	28	true
Chromofungin_6	F011538 (F013430)	Genome polyprotein [Contains: P1 proteinase - Lettuce mosaic virus (strain 0 / isolate French) (LMV)	P31999|POLG_LMV0		367 556,4	0.902	1	1	2	0.008	0.00707	true	Cmpd 107, +MSn(856.31), 18.0 min	VGIEVYGDDATMEHYFGAAYTEK	K	G	0.95	75.8	42.3	2			856.099	2 565,2722	2 566,1446	3	0.1354	52.77	2041	2063	true
Chromofungin_6	F011538 (F013430)	Genome polyprotein [Contains: P1 proteinase - Lettuce mosaic virus (strain 0 / isolate French) (LMV)	P31999|POLG_LMV0		367 556,4	0.902	1	1	2	0.008	0.00707	true	Cmpd 94, +MSn(862.17), 14.6 min	VGIEVYGDDATMEHYFGAAYTEK	K	G	0.95	69.3	42.3	2		M12: Oxidation (+15,99)	861.427	2 581,2561	2 582,1395	3	0.1244	48.19	2041	2063	true
Chromofungin_6	F011538 (F013430)	Actin, cytoplasmic 1 - Homo sapiens (Human)	A2BDB0|ACTG_XENLA,O18500|ACT2_SACKO,O18840|ACTB_CANFA,O42161|ACTB_SALSA,O93400|ACTB_XENLA,P02572|ACT2_DROME,P02576|ACTA_PHYPO,P02578|ACT1_ACACA,P04829|ACT3_BOMMO,P07830|ACT1_DICDI,P10983|ACT1_CAEEL,P10984|ACT2_CAEEL,P10986|ACT4_CAEEL,P10987|ACT1_DROME,P12716|ACTC_PISOC,P15475|ACTB_XENBO,P18603|ACT4_ARTSX,P29751|ACTB_RABIT,P30162|ACT1_ONCVO,P30163|ACT2_ONCVO,P41339|ACTA_LIMPO,P41340|ACT3_LIMPO,P41…		41 719,8	0.902	1	1	1	0.004	0.0293	true	Cmpd 2, +MSn(600.08), 1.5 min	DSYVGDEAQSK	K	R	0.95	68.2	45.1	2			599.805	1 197,5935	1 198,5228	2	0.07853	65.52	51	61	true
Chromofungin_7	F011539 (F013432)	Rho GDP-dissociation inhibitor 2 - Homo sapiens (Human)	P52566|GDIR2_HUMAN		22 970,4	0.5	1	1	1	0.004	0.0846	true	Cmpd 7, +MSn(647.48), 1.6 min	APEPHVEEDDDDELDSK	K	L	0.95	77.6	43.4	2			647.326	1 938,9531	1 939,8048	3	0.1562	80.5	5	21	true
Chromofungin_7	F011539 (F013432)	Actin, cytoplasmic 1 - Homo sapiens (Human)	A2BDB0|ACTG_XENLA,O18500|ACT2_SACKO,O18840|ACTB_CANFA,O42161|ACTB_SALSA,O93400|ACTB_XENLA,P02572|ACT2_DROME,P02576|ACTA_PHYPO,P02578|ACT1_ACACA,P04829|ACT3_BOMMO,P07830|ACT1_DICDI,P10983|ACT1_CAEEL,P10984|ACT2_CAEEL,P10986|ACT4_CAEEL,P10987|ACT1_DROME,P12716|ACTC_PISOC,P15475|ACTB_XENBO,P18603|ACT4_ARTSX,P29751|ACTB_RABIT,P30162|ACT1_ONCVO,P30163|ACT2_ONCVO,P41339|ACTA_LIMPO,P41340|ACT3_LIMPO,P41…		41 719,8	0.5	1	1	1	0.004	0.0293	true	Cmpd 5, +MSn(599.87), 1.5 min	DSYVGDEAQSK	K	R	0.95	69.1	45.1	2			599.805	1 197,5935	1 198,5228	2	0.07853	65.52	51	61	true
Chromofungin_7	F011539 (F013432)	Genome polyprotein [Contains: P1 proteinase - Lettuce mosaic virus (strain 0 / isolate French) (LMV)	P31999|POLG_LMV0		367 556,4	0.5	1	1	1	0.004	0.00707	true	Cmpd 96, +MSn(856.50), 16.7 min	VGIEVYGDDATMEHYFGAAYTEK	K	G	0.95	59	47	2			855.975	2 564,9001	2 566,1446	3	-0.2367	-92.23	2041	2063	true
Chromofungin_10	F011542 (F013438)	Actin, cytoplasmic 1 - Homo sapiens (Human)	A2BDB0|ACTG_XENLA,O18500|ACT2_SACKO,O18840|ACTB_CANFA,O42161|ACTB_SALSA,O93400|ACTB_XENLA,P02572|ACT2_DROME,P02576|ACTA_PHYPO,P02578|ACT1_ACACA,P04829|ACT3_BOMMO,P07830|ACT1_DICDI,P10983|ACT1_CAEEL,P10984|ACT2_CAEEL,P10986|ACT4_CAEEL,P10987|ACT1_DROME,P12716|ACTC_PISOC,P15475|ACTB_XENBO,P18603|ACT4_ARTSX,P29751|ACTB_RABIT,P30162|ACT1_ONCVO,P30163|ACT2_ONCVO,P41339|ACTA_LIMPO,P41340|ACT3_LIMPO,P41…		41 719,8	0.902	1	1	1	0.004	0.0293	true	Cmpd 3, +MSn(600.03), 1.3 min	DSYVGDEAQSK	K	R	0.95	72.4	45.1	2			599.805	1 197,5935	1 198,5228	2	0.07853	65.52	51	61	true
Chromofungin_10	F011542 (F013438)	Trk system potassium uptake protein trkH - Haemophilus influenzae	P44843|TRKH_HAEIN		53 454,2	0.873	2	2	2	0.008	0.0144	true	Cmpd 33, +MSn(357.94), 3.7 min	ILSIIR	R	I	0.822	38.1	45.4	2			357.703	713.389	714.488	2	-0.0906	-126.8	3	8	true
Chromofungin_10	F011542 (F013438)	Trk system potassium uptake protein trkH - Haemophilus influenzae	P44843|TRKH_HAEIN		53 454,2	0.873	2	2	2	0.008	0.0144	true	Cmpd 31, +MSn(435.83), 3.5 min	RILSIIR	M	I	0.781	36.4	45.1	2			435.736	869.455	870.589	2	-0.1258	-144.5	2	8	true
Chromofungin_10	F011542 (F013438)	Pyruvate kinase isozymes M1/M2 - Homo sapiens (Human)	P11979|KPYM_FELCA,P14618|KPYM_HUMAN,P52480|KPYM_MOUSE		57 919,5	0.902	1	1	1	0.004	0.0339	true	Cmpd 84, +MSn(890.53), 8.8 min	GADFLVTEVENGGSLGSK	K	K	0.95	54	43.8	2			890.443	1 778,8695	1 779,8765	2	0.00077	0.4326	189	206	true
Chromofungin_11	F011543 (F013440)	Trk system potassium uptake protein trkH - Haemophilus influenzae	P44843|TRKH_HAEIN		53 454,2	0.99	2	2	2	0.008	0.0144	true	Cmpd 26, +MSn(357.97), 3.5 min	ILSIIR	R	I	0.95	45.6	45.4	2			357.703	713.389	714.488	2	-0.0906	-126.8	3	8	true
Chromofungin_11	F011543 (F013440)	Trk system potassium uptake protein trkH - Haemophilus influenzae	P44843|TRKH_HAEIN		53 454,2	0.99	2	2	2	0.008	0.0144	true	Cmpd 24, +MSn(436.10), 3.3 min	RILSIIR	M	I	0.95	42.6	45.1	2			435.736	869.455	870.589	2	-0.1258	-144.5	2	8	true
Chromofungin_12	F011544 (F013442)	Glyceraldehyde-3-phosphate dehydrogenase - Homo sapiens (Human)	A3FKF7|G3P_MUSPF,P04406|G3P_HUMAN,P17244|G3P_CRIGR,P51640|G3P_MESAU,Q28259|G3P_CANFA,Q4KYY3|G3P_SPECI,Q5RAB4|G3P_PONAB,Q9N2D5|G3P_FELCA		36 035,3	0.902	1	1	1	0.004	0.0418	true	Cmpd 100, +MSn(882.82), 15.1 min	LISWYDNEFGYSNR	K	V	0.95	97.5	44	2			882.442	1 762,8674	1 763,8027	2	0.07255	41.13	310	323	true
Chromofungin_13	F011545 (F013444)	Low affinity immunoglobulin gamma Fc region receptor III-B precursor - Homo sapiens (Human)	O75015|FCG3B_HUMAN		26 198,0	0.902	1	1	1	0.004	0.0644	true	Cmpd 123, +MSn(904.53), 20.3 min	AVVFLEPQWYSVLEK	K	D	0.95	87.7	43.9	2			904.455	1 806,8934	1 807,9635	2	-0.06222	-34.41	26	40	true
Chromofungin_13	F011545 (F013444)	Thioredoxin - Homo sapiens (Human)	P10599|THIO_HUMAN,Q5R9M3|THIO_PONAB		11 719,3	0.902	1	1	1	0.004	0.124	true	Cmpd 19, +MSn(669.12), 2.5 min	TAFQEALDAAGDK	K	L	0.95	79.4	44.7	2			668.841	1 335,6654	1 336,6386	2	0.03458	25.87	9	21	true
Chromofungin_13	F011545 (F013444)	Profilin-1 - Homo sapiens (Human)	P07737|PROF1_HUMAN		15 036,3	0.902	1	1	1	0.004	0.114	true	Cmpd 55, +MSn(822.59), 11.9 min	TFVNITPAEVGVLVGK	K	D	0.95	67.4	44.1	2			822.418	1 642,8194	1 643,9373	2	-0.1101	-66.96	39	54	true
Chromofungin_13	F011545 (F013444)	Gelsolin precursor - Homo sapiens (Human)	P06396|GELS_HUMAN		85 679,8	0.902	1	1	1	0.004	0.0307	true	Cmpd 116, +MSn(925.48), 19.8 min	VPVDPATYGQFYGGDSYIILYNYR	K	H	0.95	61.7	41.9	2			924.465	2 770,3701	2 771,3355	3	0.0424	15.3	458	481	true
Chromofungin_13	F011545 (F013444)	Leukocyte immunoglobulin-like receptor subfamily A member 3 precursor - Homo sapiens (Human)	Q8N6C8|LIRA3_HUMAN		47 454,1	0.902	1	1	1	0.004	0.0478	true	Cmpd 188, +MSn(738.19), 27.5 min	APYVWSLPSDLLGLLVPGVSK	R	K	0.95	54.1	42.9	2			737.702	2 210,0810	2 211,2432	3	-0.1544	-69.82	204	224	true
Chromofungin_13	F011545 (F013444)	Trk system potassium uptake protein trkH - Haemophilus influenzae	P44843|TRKH_HAEIN		53 454,2	0.99	2	2	2	0.008	0.0144	true	Cmpd 24, +MSn(357.81), 3.5 min	ILSIIR	R	I	0.947	36.4	45.4	2			357.703	713.389	714.488	2	-0.0906	-126.8	3	8	true
Chromofungin_13	F011545 (F013444)	Trk system potassium uptake protein trkH - Haemophilus influenzae	P44843|TRKH_HAEIN		53 454,2	0.99	2	2	2	0.008	0.0144	true	Cmpd 23, +MSn(435.91), 3.4 min	RILSIIR	M	I	0.95	44	45.1	2			435.736	869.455	870.589	2	-0.1258	-144.5	2	8	true
Chromofungin_13	F011545 (F013444)	Heterogeneous nuclear ribonucleoprotein A1 - Homo sapiens (Human)	A5A6H4|ROA1_PANTR,P04256|ROA1_RAT,P09651|ROA1_HUMAN,P09867|ROA1_BOVIN,P0C7M2|RA1L3_HUMAN,P49312|ROA1_MOUSE		38 828,1	0.99	2	2	2	0.008	0.0968	true	Cmpd 64, +MSn(893.29), 14.8 min	LFIGGLSFETTDESLR	K	S	0.95	119	43.9	2			892.947	1 783,8774	1 784,9073	2	-0.02206	-12.36	16	31	true
Chromofungin_13	F011545 (F013444)	Heterogeneous nuclear ribonucleoprotein A1 - Homo sapiens (Human)	A5A6H4|ROA1_PANTR,P04256|ROA1_RAT,P09651|ROA1_HUMAN,P09867|ROA1_BOVIN,P0C7M2|RA1L3_HUMAN,P49312|ROA1_MOUSE		38 828,1	0.99	2	2	2	0.008	0.0968	true	Cmpd 58, +MSn(722.65), 13.3 min	GFGFVTYATVEEVDAAMNAR	R	P	0.95	75.8	42.9	2		M17: Oxidation (+15,99)	722.029	2 163,0652	2 164,0020	3	0.07096	32.79	56	75	true
Chromofungin_13	F011545 (F013444)	Cofilin-1 - Homo sapiens (Human)	P23528|COF1_HUMAN		18 485,1	0.99	2	2	2	0.008	0.271	true	Cmpd 130, +MSn(664.47), 20.8 min	KEDLVFIFWAPESAPLK	K	S	0.95	53	43.6	2			664.005	1 988,9901	1 990,0694	3	-0.0715	-35.93	96	112	true
Chromofungin_13	F011545 (F013444)	Cofilin-1 - Homo sapiens (Human)	P23528|COF1_HUMAN		18 485,1	0.99	2	2	2	0.008	0.271	true	Cmpd 87, +MSn(1021.66), 17.3 min	NIILEEGKEILVGDVGQTVDDPYATFVK	K	M	0.95	63.7	46.7	2			1 021,7045	3 062,0901	3 062,5938	3	0.5041	164.6	46	73	true
Chromofungin_13	F011545 (F013444)	SH3 domain-binding glutamic acid-rich-like protein - Homo sapiens (Human)	O75368|SH3L1_HUMAN,Q4R7R5|SH3L1_MACFA,Q5RFN7|SH3L1_PONAB,Q9JJU8|SH3L1_MOUSE		12 756,5	0.99	2	2	2	0.008	0.246	true	Cmpd 44, +MSn(596.16), 8.8 min	GDYDAFFEAR	R	E	0.95	52.3	45.3	2			595.805	1 189,5935	1 190,5119	2	0.08939	75.08	77	86	true
Chromofungin_13	F011545 (F013444)	SH3 domain-binding glutamic acid-rich-like protein - Homo sapiens (Human)	O75368|SH3L1_HUMAN,Q4R7R5|SH3L1_MACFA,Q5RFN7|SH3L1_PONAB,Q9JJU8|SH3L1_MOUSE		12 756,5	0.99	2	2	2	0.008	0.246	true	Cmpd 78, +MSn(925.31), 16.3 min	ENNAVYAFLGLTAPPGSK	R	E	0.95	38.5	43.8	2			924.962	1 847,9075	1 848,9499	2	-0.03463	-18.73	87	104	true
Chromofungin_13	F011545 (F013444)	Beta-2-microglobulin precursor [Contains: Beta-2-microglobulin form pI 5.3] - Homo sapiens (Human)	P16213|B2MG_PONPY,P61769|B2MG_HUMAN,P61770|B2MG_PANTR,P61771|B2MG_GORGO		13 696,9	0.902	1	2	2	0.008	0.143	true	Cmpd 177, +MSn(1102.69), 25.6 min	DWSFYLLYYTEFTPTEK	K	D	0.95	53.7	43	2			1 102,0465	2 202,0774	2 203,0277	2	0.05753	26.11	79	95	true
Chromofungin_13	F011545 (F013444)	Beta-2-microglobulin precursor [Contains: Beta-2-microglobulin form pI 5.3] - Homo sapiens (Human)	P16213|B2MG_PONPY,P61769|B2MG_HUMAN,P61770|B2MG_PANTR,P61771|B2MG_GORGO		13 696,9	0.902	1	2	2	0.008	0.143	true	Cmpd 176, +MSn(735.47), 25.5 min	DWSFYLLYYTEFTPTEK	K	D	0.95	40.4	43	2			735.034	2 202,0771	2 203,0277	3	0.05729	26	79	95	true
Chromofungin_13	F011545 (F013444)	Lactotransferrin precursor - Homo sapiens (Human)	P02788|TRFL_HUMAN		78 164,3	0.999	3	4	4	0.016	0.0676	true	Cmpd 33, +MSn(549.64), 5.2 min	YYGYTGAFR	R	C	0.95	53.8	44.6	2			549.283	1 096,5494	1 097,5056	2	0.05167	47.08	544	552	true
Chromofungin_13	F011545 (F013444)	Lactotransferrin precursor - Homo sapiens (Human)	P02788|TRFL_HUMAN		78 164,3	0.999	3	4	4	0.016	0.0676	true	Cmpd 67, +MSn(1036.47), 15.1 min	ADAVTLDGGFIYEAGLAPYK	R	L	0.95	136	43.4	2			1 036,0126	2 070,0095	2 071,0391	2	-0.02181	-10.53	73	92	true
Chromofungin_13	F011545 (F013444)	Lactotransferrin precursor - Homo sapiens (Human)	P02788|TRFL_HUMAN		78 164,3	0.999	3	4	4	0.016	0.0676	true	Cmpd 104, +MSn(1044.96), 18.7 min	IDSGLYLGSGYFTAIQNLR	R	K	0.95	111	43.2	2			1 044,5215	2 087,0273	2 088,0767	2	-0.04159	-19.92	333	351	true
Chromofungin_13	F011545 (F013444)	Lactotransferrin precursor - Homo sapiens (Human)	P02788|TRFL_HUMAN		78 164,3	0.999	3	4	4	0.016	0.0676	true	Cmpd 68, +MSn(691.38), 15.1 min	ADAVTLDGGFIYEAGLAPYK	R	L	0.95	51.3	43.4	2			691.01	2 070,0080	2 071,0391	3	-0.02328	-11.24	73	92	true
Chromofungin_14	F011546 (F013446)	Gelsolin precursor - Homo sapiens (Human)	P06396|GELS_HUMAN		85 679,8	0.902	1	1	1	0.00402	0.0307	true	Cmpd 116, +MSn(924.96), 20.0 min	VPVDPATYGQFYGGDSYIILYNYR	K	H	0.95	87	41.9	2			924.465	2 770,3701	2 771,3355	3	0.0424	15.3	458	481	true
Chromofungin_14	F011546 (F013446)	Cofilin-1 - Homo sapiens (Human)	P23528|COF1_HUMAN		18 485,1	0.902	1	1	1	0.00402	0.169	true	Cmpd 93, +MSn(1022.06), 17.1 min	NIILEEGKEILVGDVGQTVDDPYATFVK	K	M	0.95	70.1	41.2	2			1 021,5076	3 061,4993	3 062,5938	3	-0.08675	-28.33	46	73	true
Chromofungin_14	F011546 (F013446)	Neutrophil gelatinase-associated lipocalin precursor - Homo sapiens (Human)	P80188|NGAL_HUMAN		22 570,9	0.902	1	1	1	0.00402	0.0657	true	Cmpd 86, +MSn(716.61), 15.6 min	WYVVGLAGNAILR	K	E	0.95	67.2	44.6	2			716.365	1 430,7154	1 431,8112	2	-0.08798	-61.45	51	63	true
Chromofungin_14	F011546 (F013446)	Alpha-enolase - Homo sapiens (Human)	P06733|ENOA_HUMAN,Q4R5L2|ENOA_MACFA,Q5R6Y1|ENOA_PONAB		47 152,2	0.902	1	1	1	0.00402	0.03	true	Cmpd 35, +MSn(704.26), 4.8 min	GNPTVEVDLFTSK	R	G	0.95	62.3	44.7	2			703.856	1 405,6974	1 406,7169	2	-0.01168	-8.304	16	28	true
Chromofungin_14	F011546 (F013446)	WD repeat-containing protein 1 - Homo sapiens (Human)	O75083|WDR1_HUMAN,O93277|WDR1_CHICK,Q2KJH4|WDR1_BOVIN		66 175,2	0.902	1	1	1	0.00402	0.0347	true	Cmpd 87, +MSn(736.66), 15.7 min	FGAVFLWDSGSSVGEITGHNK	K	V	0.95	60.6	43	2			736.707	2 207,0991	2 208,0726	3	0.03434	15.55	127	147	true
Chromofungin_14	F011546 (F013446)	Phosphatidylinositol 3-kinase regulatory subunit alpha - Homo sapiens (Human)	P27986|P85A_HUMAN		83 583,4	0.902	1	1	1	0.00402	0.0276	true	Cmpd 181, +MSn(782.55), 24.9 min	YGFSDPLTFSSVVELINHYR	K	N	0.95	58.1	42.8	2			782.053	2 343,1343	2 344,1610	3	-0.01888	-8.056	390	409	true
Chromofungin_14	F011546 (F013446)	Testis-specific gene 10 protein - Homo sapiens (Human)	Q4R6W3|TSG10_MACFA,Q6NY15|TSG10_MOUSE,Q9BZW7|TSG10_HUMAN,Q9Z220|TSG10_RAT		81 405,2	0.902	1	1	1	0.00402	0.0129	true	Cmpd 34, +MSn(598.59), 4.6 min	EELKCMLEK	R	Y	0.95	55.6	44.6	2		C5: Carbamidomethyl (+57,02), M6: Oxidation (+15,99)	598.306	1 194,5954	1 195,5704	2	0.03287	27.5	34	42	true
Chromofungin_14	F011546 (F013446)	THO complex subunit 4 - Homo sapiens (Human)	O08583|THOC4_MOUSE,Q86V81|THOC4_HUMAN,Q9JJW6|REFP2_MOUSE		26 870,7	0.902	1	2	2	0.00803	0.101	true	Cmpd 204, +MSn(1421.98), 27.3 min	LLVSNLDFGVSDADIQELFAEFGTLK	K	K	0.95	143	41.8	2			1 421,2046	2 840,3935	2 841,4564	2	-0.05502	-19.36	108	133	true
Chromofungin_14	F011546 (F013446)	THO complex subunit 4 - Homo sapiens (Human)	O08583|THOC4_MOUSE,Q86V81|THOC4_HUMAN,Q9JJW6|REFP2_MOUSE		26 870,7	0.902	1	2	2	0.00803	0.101	true	Cmpd 205, +MSn(948.44), 27.4 min	LLVSNLDFGVSDADIQELFAEFGTLK	K	K	0.95	78.2	41.8	2			947.806	2 840,3931	2 841,4564	3	-0.0555	-19.53	108	133	true
Chromofungin_14	F011546 (F013446)	Pleckstrin - Homo sapiens (Human)	P08567|PLEK_HUMAN,Q6Q308|PLEK_CANFA		40 080,4	0.99	2	2	2	0.00803	0.0743	true	Cmpd 214, +MSn(965.77), 29.4 min	SEEENLFEIITADEVHYFLQAATPK	K	E	0.95	49.8	41.7	2			965.481	2 893,4211	2 894,4098	3	0.0192	6.634	309	333	true
Chromofungin_14	F011546 (F013446)	Pleckstrin - Homo sapiens (Human)	P08567|PLEK_HUMAN,Q6Q308|PLEK_CANFA		40 080,4	0.99	2	2	2	0.00803	0.0743	true	Cmpd 206, +MSn(1008.69), 27.5 min	KSEEENLFEIITADEVHYFLQAATPK	R	E	0.95	72.2	41.4	2			1 008,1706	3 021,4883	3 022,5050	3	-0.008874	-2.936	308	333	true
Chromofungin_14	F011546 (F013446)	Heterogeneous nuclear ribonucleoproteins A2/B1 - Homo sapiens (Human)	O88569|ROA2_MOUSE,P22626|ROA2_HUMAN,Q2HJ60|ROA2_BOVIN,Q5RBU8|ROA2_PONAB		37 412,3	0.99	2	2	2	0.00803	0.102	true	Cmpd 84, +MSn(900.35), 15.2 min	LFIGGLSFETTEESLR	K	N	0.95	113	43.9	2			899.949	1 797,8834	1 798,9229	2	-0.0317	-17.62	23	38	true
Chromofungin_14	F011546 (F013446)	Heterogeneous nuclear ribonucleoproteins A2/B1 - Homo sapiens (Human)	O88569|ROA2_MOUSE,P22626|ROA2_HUMAN,Q2HJ60|ROA2_BOVIN,Q5RBU8|ROA2_PONAB		37 412,3	0.99	2	2	2	0.00803	0.102	true	Cmpd 111, +MSn(1033.65), 19.5 min	GFGFVTFSSMAEVDAAMAAR	R	P	0.95	85.6	43.4	2			1 033,0095	2 064,0034	2 064,9522	2	0.059	28.57	63	82	true
Chromofungin_14	F011546 (F013446)	Lysozyme C precursor - Homo sapiens (Human)	P61626|LYSC_HUMAN,P61627|LYSC_PANPA,P61628|LYSC_PANTR,P79179|LYSC_GORGO,P79180|LYSC_HYLLA,P79239|LYSC_PONPY		16 518,9	0.936	3	3	3	0.012	0.182	true	Cmpd 13, +MSn(406.31), 2.0 min	LGMDGYR	R	G	0.418	29.2	44.5	2			406.214	810.413	811.377	2	0.04386	54.05	33	39	true
Chromofungin_14	F011546 (F013446)	Lysozyme C precursor - Homo sapiens (Human)	P61626|LYSC_HUMAN,P61627|LYSC_PANPA,P61628|LYSC_PANTR,P79179|LYSC_GORGO,P79180|LYSC_HYLLA,P79239|LYSC_PONPY		16 518,9	0.936	3	3	3	0.012	0.182	true	Cmpd 14, +MSn(507.00), 2.1 min	WESGYNTR	K	A	0.584	32	44.8	2			506.764	1 011,5134	1 012,4487	2	0.07255	71.65	52	59	true
Chromofungin_14	F011546 (F013446)	Lysozyme C precursor - Homo sapiens (Human)	P61626|LYSC_HUMAN,P61627|LYSC_PANPA,P61628|LYSC_PANTR,P79179|LYSC_GORGO,P79180|LYSC_HYLLA,P79239|LYSC_PONPY		16 518,9	0.936	3	3	3	0.012	0.182	true	Cmpd 47, +MSn(701.17), 7.4 min	STDYGIFQINSR	R	Y	0.95	86.7	44.8	2			700.858	1 399,6995	1 400,6810	2	0.02628	18.76	69	80	true
Chromofungin_14	F011546 (F013446)	Profilin-1 - Homo sapiens (Human)	P07737|PROF1_HUMAN		15 036,3	1	5	6	8	0.0321	0.457	true	Cmpd 32, +MSn(437.38), 4.4 min	TLVLLMGK	K	E	0.851	39.4	46.4	2			437.731	873.445	874.544	2	-0.09054	-103.5	109	116	true
Chromofungin_14	F011546 (F013446)	Profilin-1 - Homo sapiens (Human)	P07737|PROF1_HUMAN		15 036,3	1	5	6	8	0.0321	0.457	true	Cmpd 17, +MSn(445.95), 2.4 min	TLVLLMGK	K	E	0.511	32.1	46	2		M6: Oxidation (+15,99)	445.733	889.449	890.539	2	-0.08144	-91.46	109	116	true
Chromofungin_14	F011546 (F013446)	Profilin-1 - Homo sapiens (Human)	P07737|PROF1_HUMAN		15 036,3	1	5	6	8	0.0321	0.457	true	Cmpd 20, +MSn(607.64), 2.7 min	DSPSVWAAVPGK	K	T	0.95	50.1	45	2			607.313	1 212,6114	1 213,6218	2	-0.002526	-2.081	27	38	true
Chromofungin_14	F011546 (F013446)	Profilin-1 - Homo sapiens (Human)	P07737|PROF1_HUMAN		15 036,3	1	5	6	8	0.0321	0.457	true	Cmpd 9, +MSn(690.73), 1.9 min	STGGAPTFNVTVTK	K	T	0.95	60.1	44.7	2			690.351	1 378,6854	1 379,7171	2	-0.02389	-17.31	92	105	true
Chromofungin_14	F011546 (F013446)	Profilin-1 - Homo sapiens (Human)	P07737|PROF1_HUMAN		15 036,3	1	5	6	8	0.0321	0.457	true	Cmpd 63, +MSn(813.77), 11.4 min	DSLLQDGEFSMDLR	R	T	0.95	123	44.2	2			813.412	1 624,8075	1 625,7484	2	0.06693	41.17	76	89	true
Chromofungin_14	F011546 (F013446)	Profilin-1 - Homo sapiens (Human)	P07737|PROF1_HUMAN		15 036,3	1	5	6	8	0.0321	0.457	true	Cmpd 39, +MSn(821.70), 5.4 min	DSLLQDGEFSMDLR	R	T	0.95	80.5	44.2	2		M11: Oxidation (+15,99)	821.413	1 640,8094	1 641,7432	2	0.07401	45.08	76	89	true
Chromofungin_14	F011546 (F013446)	Profilin-1 - Homo sapiens (Human)	P07737|PROF1_HUMAN		15 036,3	1	5	6	8	0.0321	0.457	true	Cmpd 62, +MSn(822.91), 11.4 min	TFVNITPAEVGVLVGK	K	D	0.95	71.1	44.1	2			822.418	1 642,8194	1 643,9373	2	-0.1101	-66.96	39	54	true
Chromofungin_14	F011546 (F013446)	Profilin-1 - Homo sapiens (Human)	P07737|PROF1_HUMAN		15 036,3	1	5	6	8	0.0321	0.457	true	Cmpd 66, +MSn(548.92), 11.8 min	TFVNITPAEVGVLVGK	K	D	0.95	82.7	44.1	2			548.615	1 642,8202	1 643,9373	3	-0.1093	-66.51	39	54	true
Chromofungin_14	F011546 (F013446)	Calreticulin precursor - Homo sapiens (Human)	P27797|CALR_HUMAN,Q2HWU3|CALR_MACFU,Q4R6K8|CALR_MACFA,Q4VIT5|CALR_CERAE		48 124,9	0.99	2	2	2	0.00803	0.156	true	Cmpd 159, +MSn(1090.76), 23.2 min	SGTIFDNFLITNDEAYAEEFGNETWGVTK	K	A	0.95	57.5	41.2	2			1 090,2056	3 267,5932	3 268,4964	3	0.1047	32.02	323	351	true
Chromofungin_14	F011546 (F013446)	Calreticulin precursor - Homo sapiens (Human)	P27797|CALR_HUMAN,Q2HWU3|CALR_MACFU,Q4R6K8|CALR_MACFA,Q4VIT5|CALR_CERAE		48 124,9	0.99	2	2	2	0.00803	0.156	true	Cmpd 193, +MSn(1384.38), 26.3 min	GTWIHPEIDNPEYSPDPSIYAYDNFGVLGLDLWQVK	K	S	0.95	72.2	41.8	2			1 384,0055	4 148,9932	4 148,9925	3	1.008	243	287	322	true
Chromofungin_14	F011546 (F013446)	Peptidyl-prolyl cis-trans isomerase A - Homo sapiens (Human)	P62937|PPIA_HUMAN,P62938|PPIA_CERAE,P62940|PPIA_MACMU,P62941|PPIA_PAPAN,Q0ZQK6|PPIA_HYLSY,Q0ZQK7|PPIA_HYLLE,Q0ZQK8|PPIA_HYLLA,Q0ZQL0|PPIA_GORGO,Q0ZQL1|PPIA_PANTR,Q0ZQL2|PPIA_PANPA,Q5R8S7|PPIA_PONPY,Q9TTC6|PPIA_RABIT		17 994,9	0.998	3	4	4	0.0161	0.218	true	Cmpd 53, +MSn(528.28), 8.9 min	VSFELFADK	R	V	0.909	40.4	44.9	2			528.278	1 054,5394	1 055,5415	2	0.005775	5.471	20	28	true
Chromofungin_14	F011546 (F013446)	Peptidyl-prolyl cis-trans isomerase A - Homo sapiens (Human)	P62937|PPIA_HUMAN,P62938|PPIA_CERAE,P62940|PPIA_MACMU,P62941|PPIA_PAPAN,Q0ZQK6|PPIA_HYLSY,Q0ZQK7|PPIA_HYLLE,Q0ZQK8|PPIA_HYLLA,Q0ZQL0|PPIA_GORGO,Q0ZQL1|PPIA_PANTR,Q0ZQL2|PPIA_PANPA,Q5R8S7|PPIA_PONPY,Q9TTC6|PPIA_RABIT		17 994,9	0.998	3	4	4	0.0161	0.218	true	Cmpd 42, +MSn(578.27), 5.9 min	FEDENFILK	K	H	0.95	53.9	44.9	2			577.797	1 153,5774	1 154,5736	2	0.01163	10.08	83	91	true
Chromofungin_14	F011546 (F013446)	Peptidyl-prolyl cis-trans isomerase A - Homo sapiens (Human)	P62937|PPIA_HUMAN,P62938|PPIA_CERAE,P62940|PPIA_MACMU,P62941|PPIA_PAPAN,Q0ZQK6|PPIA_HYLSY,Q0ZQK7|PPIA_HYLLE,Q0ZQK8|PPIA_HYLLA,Q0ZQL0|PPIA_GORGO,Q0ZQL1|PPIA_PANTR,Q0ZQL2|PPIA_PANPA,Q5R8S7|PPIA_PONPY,Q9TTC6|PPIA_RABIT		17 994,9	0.998	3	4	4	0.0161	0.218	true	Cmpd 98, +MSn(974.10), 17.8 min	VNPTVFFDIAVDGEPLGR	M	V	0.95	85.6	43.5	2			973.485	1 944,9535	1 946,0025	2	-0.04122	-21.18	2	19	true
Chromofungin_14	F011546 (F013446)	Peptidyl-prolyl cis-trans isomerase A - Homo sapiens (Human)	P62937|PPIA_HUMAN,P62938|PPIA_CERAE,P62940|PPIA_MACMU,P62941|PPIA_PAPAN,Q0ZQK6|PPIA_HYLSY,Q0ZQK7|PPIA_HYLLE,Q0ZQK8|PPIA_HYLLA,Q0ZQL0|PPIA_GORGO,Q0ZQL1|PPIA_PANTR,Q0ZQL2|PPIA_PANPA,Q5R8S7|PPIA_PONPY,Q9TTC6|PPIA_RABIT		17 994,9	0.998	3	4	4	0.0161	0.218	true	Cmpd 99, +MSn(649.89), 17.8 min	VNPTVFFDIAVDGEPLGR	M	V	0.95	64.8	43.5	2			649.326	1 944,9531	1 946,0025	3	-0.04159	-21.37	2	19	true
Chromofungin_14	F011546 (F013446)	Thymocyte nuclear protein 1 - Homo sapiens (Human)	Q9P016|THYN1_HUMAN		25 679,9	0.902	1	2	2	0.00803	0.0889	true	Cmpd 168, +MSn(1183.62), 23.9 min	LSIQPLTQEEFDFVLSLEEK	R	E	0.95	60.5	42.7	2			1 183,0885	2 364,1614	2 365,2179	2	-0.04867	-20.58	203	222	true
Chromofungin_14	F011546 (F013446)	Thymocyte nuclear protein 1 - Homo sapiens (Human)	Q9P016|THYN1_HUMAN		25 679,9	0.902	1	2	2	0.00803	0.0889	true	Cmpd 167, +MSn(789.98), 23.8 min	LSIQPLTQEEFDFVLSLEEK	R	E	0.95	69	42.7	2			789.062	2 364,1611	2 365,2179	3	-0.04891	-20.68	203	222	true
Chromofungin_14	F011546 (F013446)	Lactotransferrin precursor - Homo sapiens (Human)	P02788|TRFL_HUMAN		78 164,3	1	7	9	9	0.0361	0.139	true	Cmpd 18, +MSn(511.08), 2.4 min	DGAGDVAFIR	R	E	0.95	52.1	45.8	2			510.765	1 019,5154	1 020,5117	2	0.01157	11.34	220	229	true
Chromofungin_14	F011546 (F013446)	Lactotransferrin precursor - Homo sapiens (Human)	P02788|TRFL_HUMAN		78 164,3	1	7	9	9	0.0361	0.139	true	Cmpd 38, +MSn(549.86), 5.1 min	YYGYTGAFR	R	C	0.555	31.4	44.6	2			549.283	1 096,5494	1 097,5056	2	0.05167	47.08	544	552	true
Chromofungin_14	F011546 (F013446)	Lactotransferrin precursor - Homo sapiens (Human)	P02788|TRFL_HUMAN		78 164,3	1	7	9	9	0.0361	0.139	true	Cmpd 92, +MSn(565.50), 17.0 min	EDAIWNLLR	K	Q	0.95	62.8	45.3	2			565.295	1 128,5754	1 129,6008	2	-0.01754	-15.53	283	291	true
Chromofungin_14	F011546 (F013446)	Lactotransferrin precursor - Homo sapiens (Human)	P02788|TRFL_HUMAN		78 164,3	1	7	9	9	0.0361	0.139	true	Cmpd 43, +MSn(769.25), 6.5 min	YLGPQYVAGITNLK	K	K	0.95	94	44.3	2			768.886	1 535,7555	1 536,8427	2	-0.07943	-51.69	681	694	true
Chromofungin_14	F011546 (F013446)	Lactotransferrin precursor - Homo sapiens (Human)	P02788|TRFL_HUMAN		78 164,3	1	7	9	9	0.0361	0.139	true	Cmpd 27, +MSn(903.46), 3.5 min	GEADAMSLDGGYVYTAGK	K	C	0.95	103	43.9	2			902.952	1 803,8894	1 804,8064	2	0.09086	50.34	406	423	true
Chromofungin_14	F011546 (F013446)	Lactotransferrin precursor - Homo sapiens (Human)	P02788|TRFL_HUMAN		78 164,3	1	7	9	9	0.0361	0.139	true	Cmpd 81, +MSn(1036.43), 14.8 min	ADAVTLDGGFIYEAGLAPYK	R	L	0.95	136	43.4	2			1 036,0126	2 070,0095	2 071,0391	2	-0.02181	-10.53	73	92	true
Chromofungin_14	F011546 (F013446)	Lactotransferrin precursor - Homo sapiens (Human)	P02788|TRFL_HUMAN		78 164,3	1	7	9	9	0.0361	0.139	true	Cmpd 102, +MSn(1044.89), 18.4 min	IDSGLYLGSGYFTAIQNLR	R	K	0.95	102	43.2	2			1 044,5215	2 087,0273	2 088,0767	2	-0.04159	-19.92	333	351	true
Chromofungin_14	F011546 (F013446)	Lactotransferrin precursor - Homo sapiens (Human)	P02788|TRFL_HUMAN		78 164,3	1	7	9	9	0.0361	0.139	true	Cmpd 85, +MSn(691.44), 15.3 min	ADAVTLDGGFIYEAGLAPYK	R	L	0.95	58	43.4	2			691.01	2 070,0080	2 071,0391	3	-0.02328	-11.24	73	92	true
Chromofungin_14	F011546 (F013446)	Lactotransferrin precursor - Homo sapiens (Human)	P02788|TRFL_HUMAN		78 164,3	1	7	9	9	0.0361	0.139	true	Cmpd 105, +MSn(697.16), 18.7 min	IDSGLYLGSGYFTAIQNLR	R	K	0.95	63.9	43.2	2			696.683	2 087,0271	2 088,0767	3	-0.04183	-20.03	333	351	true
Chromofungin_15-16	F011547 (F013448)	Heat shock protein HSP 90-alpha - Homo sapiens (Human)	A5A6K9|HS90A_PANTR,O02705|HS90A_PIG,P07900|HS90A_HUMAN,P07901|HS90A_MOUSE,P11501|HS90A_CHICK,P46633|HS90A_CRIGR,P82995|HS90A_RAT,Q4R4P1|HS90A_MACFA,Q76LV2|HS90A_BOVIN,Q9GKX7|HS90A_HORSE		84 645,2	0.869	1	1	1	0.004	0.0369	true	Cmpd 225, +MSn(1001.96), 27.3 min	DLVILLYETALLSSGFSLEDPQTHANR	K	I	0.95	120	41.4	2			1 001,4985	3 001,4722	3 002,5477	3	-0.06771	-22.55	661	687	true
Chromofungin_15-16	F011547 (F013448)	78 kDa glucose-regulated protein precursor - Homo sapiens (Human)	P11021|GRP78_HUMAN,Q0VCX2|GRP78_BOVIN,Q3S4T7|GRP78_SPETR,Q5R4P0|GRP78_PONAB		72 316,7	0.869	1	1	1	0.004	0.0275	true	Cmpd 41, +MSn(1083.44), 14.6 min	IEIESFYEGEDFSETLTR	R	A	0.95	110	43	2			1 083,0375	2 164,0593	2 164,9928	2	0.07438	34.35	307	324	true
Chromofungin_15-16	F011547 (F013448)	Protein disulfide-isomerase A3 precursor - Homo sapiens (Human)	P30101|PDIA3_HUMAN,P38657|PDIA3_BOVIN,Q4VIT4|PDIA3_CERAE,Q5RDG4|PDIA3_PONAB		56 766,6	0.869	1	1	1	0.004	0.0257	true	Cmpd 39, +MSn(810.84), 14.5 min	DLLIAYYDVDYEK	K	N	0.95	96.5	46.5	2			810.365	1 618,7135	1 619,7846	2	-0.06332	-39.09	259	271	true
Chromofungin_15-16	F011547 (F013448)	F-actin-capping protein subunit beta - Homo sapiens (Human)	A0PFK7|CAPZB_PIG,P14315|CAPZB_CHICK,P47756|CAPZB_HUMAN,P47757|CAPZB_MOUSE,P79136|CAPZB_BOVIN,Q5R507|CAPZB_PONAB,Q5XI32|CAPZB_RAT		31 333,6	0.869	1	1	2	0.008	0.0975	true	Cmpd 197, +MSn(1005.39), 25.3 min	DLYFEGGVSSVYLWDLDHGFAGVILIK	R	K	0.95	85.7	41.4	2			1 005,1665	3 012,4761	3 013,5350	3	-0.05111	-16.96	109	135	true
Chromofungin_15-16	F011547 (F013448)	Glyceraldehyde-3-phosphate dehydrogenase, muscle - Jaculus orientalis (Greater Egyptian jerboa)	P80534|G3P1_JACOR		39 395,4	0.869	1	1	4	0.016	0.135	true	Cmpd 25, +MSn(765.74), 10.9 min	WGDAGAEYVVESTGVFTTMEK	K	A	0.95	76	42.9	2		M19: Oxidation (+15,99)	765.054	2 292,1401	2 293,0335	3	0.1144	49.9	115	135	false
Chromofungin_15-16	F011547 (F013448)	Protein DJ-1 - Homo sapiens (Human)	Q95LI9|PARK7_CERAE,Q99497|PARK7_HUMAN		19 873,1	0.869	1	1	1	0.004	0.101	true	Cmpd 191, +MSn(641.29), 25.0 min	GPGTSFEFALAIVEALNGK	R	E	0.95	75.2	43.5	2			640.99	1 919,9481	1 921,0072	3	-0.05123	-26.67	157	175	true
Chromofungin_15-16	F011547 (F013448)	Protein S100-A9 - Homo sapiens (Human)	P06702|S10A9_HUMAN		13 224,3	0.869	1	1	2	0.008	0.114	true	Cmpd 51, +MSn(824.23), 15.9 min	QLSFEEFIMLMAR	K	L	0.95	72	44.2	2		M9: Oxidation (+15,99), M11: Oxidation (+15,99)	823.915	1 645,8135	1 646,7923	2	0.02897	17.59	73	85	true
Chromofungin_15-16	F011547 (F013448)	Protein S100-A8 - Homo sapiens (Human)	P05109|S10A8_HUMAN		10 816,9	0.869	1	1	1	0.004	0.226	true	Cmpd 215, +MSn(798.60), 26.4 min	ELDINTDGAVNFQEFLILVIK	K	M	0.95	68.7	42.6	2			797.73	2 390,1653	2 391,2811	3	-0.108	-45.16	57	77	true
Chromofungin_15-16	F011547 (F013448)	Heat shock 70 kDa protein 1 - Homo sapiens (Human)	P08107|HSP71_HUMAN,Q5R7D3|HSP71_PONAB,Q7YQC6|HSP71_CANFA		70 036,0	0.869	1	1	1	0.004	0.0374	true	Cmpd 36, +MSn(930.36), 14.1 min	QTQIFTTYSDNQPGVLIQVYEGER	K	A	0.95	68.7	41.8	2			929.463	2 785,3672	2 786,3636	3	0.01139	4.088	424	447	true
Chromofungin_15-16	F011547 (F013448)	Glyceraldehyde-3-phosphate dehydrogenase, muscle - Jaculus orientalis (Greater Egyptian jerboa)	P80534|G3P1_JACOR		39 395,4	0.869	1	1	4	0.016	0.135	true	Cmpd 218, +MSn(1109.38), 26.6 min	VDIVAINDPFIDLNYMVYMFKYDSTHGK	K	F	0.95	66.2	41.2	2		M19: Oxidation (+15,99)	1 108,8836	3 323,6272	3 324,5960	3	0.03898	11.72	26	53	true
Chromofungin_15-16	F011547 (F013448)	Glyceraldehyde-3-phosphate dehydrogenase, muscle - Jaculus orientalis (Greater Egyptian jerboa)	P80534|G3P1_JACOR		39 395,4	0.869	1	1	4	0.016	0.135	true	Cmpd 218, +MSn(1109.38), 26.6 min	VDIVAINDPFIDLNYMVYMFKYDSTHGK	K	F	0.95	66.2	41.2	2		M19: Oxidation (+15,99)	1 108,8836	3 323,6272	3 324,5960	3	0.03898	11.72	26	53	true
Chromofungin_15-16	F011547 (F013448)	Protein S100-A9 - Homo sapiens (Human)	P06702|S10A9_HUMAN		13 224,3	0.869	1	1	2	0.008	0.114	true	Cmpd 158, +MSn(816.50), 23.1 min	QLSFEEFIMLMAR	K	L	0.95	61.4	44.3	2		M9: Oxidation (+15,99)	815.91	1 629,8054	1 630,7974	2	0.01578	9.679	73	85	true
Chromofungin_15-16	F011547 (F013448)	Profilin-1 - Homo sapiens (Human)	P07737|PROF1_HUMAN		15 036,3	0.869	1	1	1	0.004	0.114	true	Cmpd 27, +MSn(822.81), 11.4 min	TFVNITPAEVGVLVGK	K	D	0.95	60.4	44.1	2			822.418	1 642,8194	1 643,9373	2	-0.1101	-66.96	39	54	true
Chromofungin_15-16	F011547 (F013448)	Glyceraldehyde-3-phosphate dehydrogenase, muscle - Jaculus orientalis (Greater Egyptian jerboa)	P80534|G3P1_JACOR		39 395,4	0.869	1	1	4	0.016	0.135	true	Cmpd 159, +MSn(1109.42), 23.1 min	VDIVAINDPFIDLNYMVYMFKYDSTHGK	K	F	0.95	55.3	41.2	2		M16: Oxidation (+15,99)	1 108,8836	3 323,6272	3 324,5960	3	0.03898	11.72	26	53	true
Chromofungin_15-16	F011547 (F013448)	Glyceraldehyde-3-phosphate dehydrogenase, muscle - Jaculus orientalis (Greater Egyptian jerboa)	P80534|G3P1_JACOR		39 395,4	0.869	1	1	4	0.016	0.135	true	Cmpd 159, +MSn(1109.42), 23.1 min	VDIVAINDPFIDLNYMVYMFKYDSTHGK	K	F	0.95	55.3	41.2	2		M16: Oxidation (+15,99)	1 108,8836	3 323,6272	3 324,5960	3	0.03898	11.72	26	53	true
Chromofungin_15-16	F011547 (F013448)	Neutrophil gelatinase-associated lipocalin precursor - Homo sapiens (Human)	P80188|NGAL_HUMAN		22 570,9	1	6	7	10	0.04	0.318	true	Cmpd 18, +MSn(566.59), 6.6 min	MYATIYELK	K	E	0.95	56	45.4	2			566.293	1 130,5694	1 131,5761	2	0.001136	1.004	71	79	true
Chromofungin_15-16	F011547 (F013448)	Neutrophil gelatinase-associated lipocalin precursor - Homo sapiens (Human)	P80188|NGAL_HUMAN		22 570,9	1	6	7	10	0.04	0.318	true	Cmpd 14, +MSn(574.49), 4.5 min	MYATIYELK	K	E	0.95	53.7	45.5	2		M1: Oxidation (+15,99)	574.298	1 146,5795	1 147,5710	2	0.01627	14.18	71	79	true
Chromofungin_15-16	F011547 (F013448)	Neutrophil gelatinase-associated lipocalin precursor - Homo sapiens (Human)	P80188|NGAL_HUMAN		22 570,9	1	6	7	10	0.04	0.318	true	Cmpd 22, +MSn(628.77), 9.7 min	SYPGLTSYLVR	K	V	0.95	60	44.8	2			628.324	1 254,6334	1 255,6687	2	-0.02743	-21.84	119	129	true
Chromofungin_15-16	F011547 (F013448)	Neutrophil gelatinase-associated lipocalin precursor - Homo sapiens (Human)	P80188|NGAL_HUMAN		22 570,9	1	6	7	10	0.04	0.318	true	Cmpd 56, +MSn(716.66), 16.3 min	WYVVGLAGNAILR	K	E	0.95	78.4	44.6	2			716.365	1 430,7154	1 431,8112	2	-0.08798	-61.45	51	63	true
Chromofungin_15-16	F011547 (F013448)	Neutrophil gelatinase-associated lipocalin precursor - Homo sapiens (Human)	P80188|NGAL_HUMAN		22 570,9	1	6	7	10	0.04	0.318	true	Cmpd 44, +MSn(716.88), 15.0 min	WYVVGLAGNAILR	K	E	0.95	72.4	44.6	2			716.365	1 430,7154	1 431,8112	2	-0.08798	-61.45	51	63	true
Chromofungin_15-16	F011547 (F013448)	Neutrophil gelatinase-associated lipocalin precursor - Homo sapiens (Human)	P80188|NGAL_HUMAN		22 570,9	1	6	7	10	0.04	0.318	true	Cmpd 4, +MSn(896.42), 1.9 min	VPLQQNFQDNQFQGK	K	W	0.95	43.6	44.1	2			895.947	1 789,8774	1 790,8827	2	0.002601	1.452	36	50	true
Chromofungin_15-16	F011547 (F013448)	Neutrophil gelatinase-associated lipocalin precursor - Homo sapiens (Human)	P80188|NGAL_HUMAN		22 570,9	1	6	7	10	0.04	0.318	true	Cmpd 45, +MSn(478.36), 15.1 min	WYVVGLAGNAILR	K	E	0.95	78.9	44.6	2			477.913	1 430,7141	1 431,8112	3	-0.08932	-62.38	51	63	true
Chromofungin_15-16	F011547 (F013448)	Neutrophil gelatinase-associated lipocalin precursor - Homo sapiens (Human)	P80188|NGAL_HUMAN		22 570,9	1	6	7	10	0.04	0.318	true	Cmpd 20, +MSn(596.12), 8.2 min	VVSTNYNQHAMVFFK	R	K	0.776	32.8	43.9	2			595.634	1 783,8772	1 784,8792	3	0.005775	3.235	130	144	true
Chromofungin_15-16	F011547 (F013448)	Neutrophil gelatinase-associated lipocalin precursor - Homo sapiens (Human)	P80188|NGAL_HUMAN		22 570,9	1	6	7	10	0.04	0.318	true	Cmpd 12, +MSn(601.43), 3.7 min	VVSTNYNQHAMVFFK	R	K	0.71	32.2	44	2		M11: Oxidation (+15,99)	600.971	1 799,8882	1 800,8741	3	0.02189	12.15	130	144	true
Chromofungin_15-16	F011547 (F013448)	Neutrophil gelatinase-associated lipocalin precursor - Homo sapiens (Human)	P80188|NGAL_HUMAN		22 570,9	1	6	7	10	0.04	0.318	true	Cmpd 73, +MSn(1069.28), 17.8 min	VPLQQNFQDNQFQGKWYVVGLAGNAILR	K	E	0.95	48.5	41.3	2			1 068,5316	3 202,5713	3 203,6751	3	-0.09603	-29.98	36	63	true
Chromofungin_15-16	F011547 (F013448)	Glyceraldehyde-3-phosphate dehydrogenase - Homo sapiens (Human)	A3FKF7|G3P_MUSPF,P04406|G3P_HUMAN,P17244|G3P_CRIGR,P51640|G3P_MESAU,Q28259|G3P_CANFA,Q4KYY3|G3P_SPECI,Q5RAB4|G3P_PONAB,Q9N2D5|G3P_FELCA		36 035,3	0.999	3	3	3	0.012	0.188	true	Cmpd 42, +MSn(882.76), 14.7 min	LISWYDNEFGYSNR	K	V	0.95	90.8	44	2			882.442	1 762,8674	1 763,8027	2	0.07255	41.13	310	323	true
Chromofungin_15-16	F011547 (F013448)	Glyceraldehyde-3-phosphate dehydrogenase - Homo sapiens (Human)	A3FKF7|G3P_MUSPF,P04406|G3P_HUMAN,P17244|G3P_CRIGR,P51640|G3P_MESAU,Q28259|G3P_CANFA,Q4KYY3|G3P_SPECI,Q5RAB4|G3P_PONAB,Q9N2D5|G3P_FELCA		36 035,3	0.999	3	3	3	0.012	0.188	true	Cmpd 25, +MSn(765.74), 10.9 min	WGDAGAEYVVESTGVFTTMEK	K	A	0.95	76	42.9	2		M19: Oxidation (+15,99)	765.054	2 292,1401	2 293,0335	3	0.1144	49.9	87	107	true
Chromofungin_15-16	F011547 (F013448)	Glyceraldehyde-3-phosphate dehydrogenase - Homo sapiens (Human)	A3FKF7|G3P_MUSPF,P04406|G3P_HUMAN,P17244|G3P_CRIGR,P51640|G3P_MESAU,Q28259|G3P_CANFA,Q4KYY3|G3P_SPECI,Q5RAB4|G3P_PONAB,Q9N2D5|G3P_FELCA		36 035,3	0.999	3	3	3	0.012	0.188	true	Cmpd 159, +MSn(1109.42), 23.1 min	VDIVAINDPFIDLNYMVYMFQYDSTHGK	K	F	0.95	55.3	41.2	2		M16: Oxidation (+15,99)	1 108,8836	3 323,6272	3 324,5597	3	0.07535	22.67	28	55	true
Chromofungin_15-16	F011547 (F013448)	Serum albumin precursor - Homo sapiens (Human)	P02768|ALBU_HUMAN,Q5NVH5|ALBU_PONAB		69 348,9	0.99	2	2	2	0.008	0.0443	true	Cmpd 93, +MSn(820.95), 19.2 min	DVFLGMFLYEYAR	K	R	0.95	80.3	44.2	2		M6: Oxidation (+15,99)	820.413	1 638,8114	1 639,7830	2	0.03617	22.06	348	360	true
Chromofungin_15-16	F011547 (F013448)	Serum albumin precursor - Homo sapiens (Human)	P02768|ALBU_HUMAN,Q5NVH5|ALBU_PONAB		69 348,9	0.99	2	2	2	0.008	0.0443	true	Cmpd 117, +MSn(582.18), 20.7 min	HPYFYAPELLFFAK	R	R	0.95	48.4	43.9	2			581.628	1 741,8591	1 742,8946	3	-0.02767	-15.88	170	183	true
Chromofungin_15-16	F011547 (F013448)	Gelsolin precursor - Homo sapiens (Human)	P06396|GELS_HUMAN		85 679,8	0.999	3	4	5	0.02	0.0806	true	Cmpd 68, +MSn(862.45), 17.4 min	EVQGFESATFLGYFK	R	S	0.95	113	44	2			861.941	1 721,8655	1 722,8380	2	0.03532	20.5	148	162	true
Chromofungin_15-16	F011547 (F013448)	Gelsolin precursor - Homo sapiens (Human)	P06396|GELS_HUMAN		85 679,8	0.999	3	4	5	0.02	0.0806	true	Cmpd 179, +MSn(1353.17), 24.3 min	FDLVPVPTNLYGDFFTGDAYVILK	K	T	0.95	114	42	2			1 352,6705	2 703,3254	2 704,3912	2	-0.05795	-21.43	76	99	true
Chromofungin_15-16	F011547 (F013448)	Gelsolin precursor - Homo sapiens (Human)	P06396|GELS_HUMAN		85 679,8	0.999	3	4	5	0.02	0.0806	true	Cmpd 189, +MSn(902.57), 24.8 min	FDLVPVPTNLYGDFFTGDAYVILK	K	T	0.95	70.9	42	2			902.116	2 703,3262	2 704,3912	3	-0.05721	-21.16	76	99	true
Chromofungin_15-16	F011547 (F013448)	Gelsolin precursor - Homo sapiens (Human)	P06396|GELS_HUMAN		85 679,8	0.999	3	4	5	0.02	0.0806	true	Cmpd 183, +MSn(902.62), 24.5 min	FDLVPVPTNLYGDFFTGDAYVILK	K	T	0.95	69.4	42	2			902.116	2 703,3262	2 704,3912	3	-0.05721	-21.16	76	99	true
Chromofungin_15-16	F011547 (F013448)	Gelsolin precursor - Homo sapiens (Human)	P06396|GELS_HUMAN		85 679,8	0.999	3	4	5	0.02	0.0806	true	Cmpd 99, +MSn(925.07), 19.7 min	VPVDPATYGQFYGGDSYIILYNYR	K	H	0.95	71.9	41.9	2			924.465	2 770,3701	2 771,3355	3	0.0424	15.3	458	481	true
Chromofungin_15-16	F011547 (F013448)	Catalase - Homo sapiens (Human)	P04040|CATA_HUMAN		59 738,5	1	8	8	11	0.044	0.292	true	Cmpd 5, +MSn(484.90), 2.0 min	LNVITVGPR	K	G	0.058	22.1	44.4	2			484.751	967.486	968.589	2	-0.09615	-99.28	39	47	true
Chromofungin_15-16	F011547 (F013448)	Catalase - Homo sapiens (Human)	P04040|CATA_HUMAN		59 738,5	1	8	8	11	0.044	0.292	true	Cmpd 1, +MSn(708.43), 1.5 min	ADVLTTGAGNPVGDK	K	L	0.95	47.9	44.7	2			707.859	1 413,7014	1 414,7180	2	-0.008751	-6.186	24	38	true
Chromofungin_15-16	F011547 (F013448)	Catalase - Homo sapiens (Human)	P04040|CATA_HUMAN		59 738,5	1	8	8	11	0.044	0.292	true	Cmpd 16, +MSn(741.26), 5.7 min	AFYVNVLNEEQR	R	K	0.95	88.7	44.3	2			741.373	1 480,7295	1 481,7387	2	-0.001427	-0.9632	445	456	true
Chromofungin_15-16	F011547 (F013448)	Catalase - Homo sapiens (Human)	P04040|CATA_HUMAN		59 738,5	1	8	8	11	0.044	0.292	true	Cmpd 24, +MSn(571.73), 10.8 min	GAGAFGYFEVTHDITK	K	Y	0.95	53	44.1	2			571.625	1 711,8502	1 712,8286	3	0.02946	17.2	78	93	true
Chromofungin_15-16	F011547 (F013448)	Catalase - Homo sapiens (Human)	P04040|CATA_HUMAN		59 738,5	1	8	8	11	0.044	0.292	true	Cmpd 67, +MSn(730.70), 17.4 min	GPLLVQDVVFTDEMAHFDR	R	E	0.95	79.4	43.1	2			730.364	2 188,0671	2 189,0704	3	0.004554	2.08	48	66	true
Chromofungin_15-16	F011547 (F013448)	Catalase - Homo sapiens (Human)	P04040|CATA_HUMAN		59 738,5	1	8	8	11	0.044	0.292	true	Cmpd 29, +MSn(736.05), 12.6 min	GPLLVQDVVFTDEMAHFDR	R	E	0.95	61.2	43	2		M14: Oxidation (+15,99)	735.703	2 204,0871	2 205,0653	3	0.0297	13.47	48	66	true
Chromofungin_15-16	F011547 (F013448)	Catalase - Homo sapiens (Human)	P04040|CATA_HUMAN		59 738,5	1	8	8	11	0.044	0.292	true	Cmpd 110, +MSn(1060.28), 20.2 min	NPVNYFAEVEQIAFDPSNMPPGIEASPDK	R	M	0.95	64.4	41.3	2			1 059,5226	3 175,5442	3 176,4884	3	0.06364	20.03	321	349	true
Chromofungin_15-16	F011547 (F013448)	Catalase - Homo sapiens (Human)	P04040|CATA_HUMAN		59 738,5	1	8	8	11	0.044	0.292	true	Cmpd 163, +MSn(1076.41), 23.6 min	DPDMVWDFWSLRPESLHQVSFLFSDR	K	G	0.95	40.5	41.1	2		M4: Oxidation (+15,99)	1 075,8696	3 224,5852	3 225,5103	3	0.08268	25.63	178	203	true
Chromofungin_15-16	F011547 (F013448)	Catalase - Homo sapiens (Human)	P04040|CATA_HUMAN		59 738,5	1	8	8	11	0.044	0.292	true	Cmpd 235, +MSn(1145.58), 29.1 min	YPSWTFYIQVMTFNQAETFPFNPFDLTK	K	V	0.95	71.5	41.1	2			1 144,9006	3 431,6782	3 432,6287	3	0.05729	16.69	274	301	true
Chromofungin_15-16	F011547 (F013448)	Catalase - Homo sapiens (Human)	P04040|CATA_HUMAN		59 738,5	1	8	8	11	0.044	0.292	true	Cmpd 217, +MSn(1150.99), 26.6 min	YPSWTFYIQVMTFNQAETFPFNPFDLTK	K	V	0.95	62.2	41.2	2		M11: Oxidation (+15,99)	1 150,2336	3 447,6772	3 448,6236	3	0.06144	17.82	274	301	true
Chromofungin_15-16	F011547 (F013448)	Catalase - Homo sapiens (Human)	P04040|CATA_HUMAN		59 738,5	1	8	8	11	0.044	0.292	true	Cmpd 214, +MSn(1150.72), 26.3 min	YPSWTFYIQVMTFNQAETFPFNPFDLTK	K	V	0.95	48.4	41.2	2		M11: Oxidation (+15,99)	1 150,2336	3 447,6772	3 448,6236	3	0.06144	17.82	274	301	true
Chromofungin_15-16	F011547 (F013448)	Olfactomedin-4 precursor - Homo sapiens (Human)	Q6UX06|OLFM4_HUMAN		57 263,0	0.99	2	2	2	0.008	0.0627	true	Cmpd 50, +MSn(639.18), 15.6 min	GFSYLYGAWGR	R	D	0.95	61.7	45.2	2			638.826	1 275,6355	1 276,6114	2	0.0319	24.99	266	276	true
Chromofungin_15-16	F011547 (F013448)	Olfactomedin-4 precursor - Homo sapiens (Human)	Q6UX06|OLFM4_HUMAN		57 263,0	0.99	2	2	2	0.008	0.0627	true	Cmpd 97, +MSn(840.45), 19.5 min	LYVYNDGYLLNYDLSVLQKPQ	K	-	0.95	40	42.3	2			840.087	2 517,2361	2 518,2867	3	-0.04281	-17	490	510	true
Chromofungin_15-16	F011547 (F013448)	Fructose-bisphosphate aldolase A - Homo sapiens (Human)	A5A6I5|ALDOA_PANTR,P04075|ALDOA_HUMAN		39 402,6	0.99	2	2	2	0.008	0.0659	true	Cmpd 7, +MSn(522.69), 2.2 min	QLLLTADDR	R	V	0.95	53.1	45.7	2			522.772	1 043,5275	1 044,5692	2	-0.0339	-32.45	61	69	true
Chromofungin_15-16	F011547 (F013448)	Fructose-bisphosphate aldolase A - Homo sapiens (Human)	A5A6I5|ALDOA_PANTR,P04075|ALDOA_HUMAN		39 402,6	0.99	2	2	2	0.008	0.0659	true	Cmpd 9, +MSn(564.86), 2.8 min	FSHEEIAMATVTALR	K	R	0.95	59.5	44.2	2		M8: Oxidation (+15,99)	564.618	1 690,8292	1 691,8427	3	-0.0057	-3.369	244	258	true
Chromofungin_15-16	F011547 (F013448)	Rho GDP-dissociation inhibitor 2 - Homo sapiens (Human)	P52566|GDIR2_HUMAN		22 970,4	0.99	2	2	3	0.012	0.234	true	Cmpd 76, +MSn(871.65), 18.2 min	SFFTDDDKQDHLSWEWNLSIK	K	K	0.95	59.9	42.1	2			871.102	2 610,2812	2 611,2105	3	0.07853	30.07	176	196	true
Chromofungin_15-16	F011547 (F013448)	Rho GDP-dissociation inhibitor 2 - Homo sapiens (Human)	P52566|GDIR2_HUMAN		22 970,4	0.99	2	2	3	0.012	0.234	true	Cmpd 46, +MSn(982.95), 15.1 min	ATFMVGSYGPRPEEYEFLTPVEEAPK	K	G	0.95	35.5	41.5	2			982.155	2 943,4431	2 944,4078	3	0.04313	14.65	139	164	true
Chromofungin_15-16	F011547 (F013448)	Rho GDP-dissociation inhibitor 2 - Homo sapiens (Human)	P52566|GDIR2_HUMAN		22 970,4	0.99	2	2	3	0.012	0.234	true	Cmpd 35, +MSn(988.10), 14.0 min	ATFMVGSYGPRPEEYEFLTPVEEAPK	K	G	0.95	34.9	41.5	2		M4: Oxidation (+15,99)	987.496	2 959,4661	2 960,4027	3	0.0712	24.05	139	164	true
Chromofungin_15-16	F011547 (F013448)	Eosinophil lysophospholipase - Homo sapiens (Human)	Q05315|LPPL_HUMAN		16 462,6	0.99	2	2	2	0.008	0.19	true	Cmpd 11, +MSn(435.88), 3.3 min	FNVSYLK	K	-	0.95	41.3	45.1	2			435.736	869.455	870.472	2	-0.00924	-10.61	135	141	true
Chromofungin_15-16	F011547 (F013448)	Eosinophil lysophospholipase - Homo sapiens (Human)	Q05315|LPPL_HUMAN		16 462,6	0.99	2	2	2	0.008	0.19	true	Cmpd 33, +MSn(770.74), 13.5 min	NMPFQDGQEFELSISVLPDK	K	Y	0.95	78	42.7	2		M2: Oxidation (+15,99)	770.721	2 309,1411	2 310,0965	3	0.05241	22.69	80	99	true
Chromofungin_15-16	F011547 (F013448)	Acidic leucine-rich nuclear phosphoprotein 32 family member A - Homo sapiens (Human)	P39687|AN32A_HUMAN		28 568,1	0.99	2	2	2	0.008	0.137	true	Cmpd 229, +MSn(1065.47), 27.8 min	LEGLTDEFEELEFLSTINVGLTSIANLPK	K	L	0.95	77.6	41.2	2			1 064,8635	3 191,5671	3 192,6568	3	-0.08187	-25.64	34	62	true
Chromofungin_15-16	F011547 (F013448)	Acidic leucine-rich nuclear phosphoprotein 32 family member A - Homo sapiens (Human)	P39687|AN32A_HUMAN		28 568,1	0.99	2	2	2	0.008	0.137	true	Cmpd 221, +MSn(1236.78), 26.8 min	SNEGKLEGLTDEFEELEFLSTINVGLTSIANLPK	R	L	0.95	54.6	41.3	2			1 236,6116	3 706,8113	3 707,8905	3	-0.07137	-19.25	29	62	true
Chromofungin_15-16	F011547 (F013448)	Peptidyl-prolyl cis-trans isomerase A - Homo sapiens (Human)	P62937|PPIA_HUMAN,P62938|PPIA_CERAE,P62940|PPIA_MACMU,P62941|PPIA_PAPAN,Q0ZQK6|PPIA_HYLSY,Q0ZQK7|PPIA_HYLLE,Q0ZQK8|PPIA_HYLLA,Q0ZQL0|PPIA_GORGO,Q0ZQL1|PPIA_PANTR,Q0ZQL2|PPIA_PANPA,Q5R8S7|PPIA_PONPY,Q9TTC6|PPIA_RABIT		17 994,9	0.999	3	3	3	0.012	0.218	true	Cmpd 21, +MSn(528.35), 8.8 min	VSFELFADK	R	V	0.95	59.1	44.9	2			528.278	1 054,5394	1 055,5415	2	0.005775	5.471	20	28	true
Chromofungin_15-16	F011547 (F013448)	Peptidyl-prolyl cis-trans isomerase A - Homo sapiens (Human)	P62937|PPIA_HUMAN,P62938|PPIA_CERAE,P62940|PPIA_MACMU,P62941|PPIA_PAPAN,Q0ZQK6|PPIA_HYLSY,Q0ZQK7|PPIA_HYLLE,Q0ZQK8|PPIA_HYLLA,Q0ZQL0|PPIA_GORGO,Q0ZQL1|PPIA_PANTR,Q0ZQL2|PPIA_PANPA,Q5R8S7|PPIA_PONPY,Q9TTC6|PPIA_RABIT		17 994,9	0.999	3	3	3	0.012	0.218	true	Cmpd 17, +MSn(578.17), 5.9 min	FEDENFILK	K	H	0.95	55.9	44.9	2			577.797	1 153,5774	1 154,5736	2	0.01163	10.08	83	91	true
Chromofungin_15-16	F011547 (F013448)	Peptidyl-prolyl cis-trans isomerase A - Homo sapiens (Human)	P62937|PPIA_HUMAN,P62938|PPIA_CERAE,P62940|PPIA_MACMU,P62941|PPIA_PAPAN,Q0ZQK6|PPIA_HYLSY,Q0ZQK7|PPIA_HYLLE,Q0ZQK8|PPIA_HYLLA,Q0ZQL0|PPIA_GORGO,Q0ZQL1|PPIA_PANTR,Q0ZQL2|PPIA_PANPA,Q5R8S7|PPIA_PONPY,Q9TTC6|PPIA_RABIT		17 994,9	0.999	3	3	3	0.012	0.218	true	Cmpd 69, +MSn(974.01), 17.4 min	VNPTVFFDIAVDGEPLGR	M	V	0.95	100	43.5	2			973.485	1 944,9535	1 946,0025	2	-0.04122	-21.18	2	19	true
Chromofungin_15-16	F011547 (F013448)	Plastin-2 - Homo sapiens (Human)	P13796|PLSL_HUMAN		70 274,1	0.999	3	4	4	0.016	0.0702	true	Cmpd 23, +MSn(500.02), 10.7 min	ISFDEFIK	R	I	0.95	60.2	45	2			499.764	997.511	998.52	2	-0.0008169	-0.8181	69	76	true
Chromofungin_15-16	F011547 (F013448)	Plastin-2 - Homo sapiens (Human)	P13796|PLSL_HUMAN		70 274,1	0.999	3	4	4	0.016	0.0702	true	Cmpd 2, +MSn(948.04), 1.7 min	EITENLMATGDLDQDGR	R	I	0.95	52.1	43.7	2		M7: Oxidation (+15,99)	947.472	1 892,9275	1 893,8503	2	0.085	44.88	52	68	true
Chromofungin_15-16	F011547 (F013448)	Plastin-2 - Homo sapiens (Human)	P13796|PLSL_HUMAN		70 274,1	0.999	3	4	4	0.016	0.0702	true	Cmpd 94, +MSn(1081.57), 19.2 min	VDTDGNGYISFNELNDLFK	K	A	0.95	89.8	43.1	2			1 081,0355	2 160,0554	2 161,0091	2	0.05411	25.04	21	39	true
Chromofungin_15-16	F011547 (F013448)	Plastin-2 - Homo sapiens (Human)	P13796|PLSL_HUMAN		70 274,1	0.999	3	4	4	0.016	0.0702	true	Cmpd 95, +MSn(721.30), 19.3 min	VDTDGNGYISFNELNDLFK	K	A	0.95	63.3	43.1	2			721.027	2 160,0561	2 161,0091	3	0.05485	25.38	21	39	true
Chromofungin_17	F011548 (F013450)	Protein S100-A11 - Homo sapiens (Human)	P24480|S10AB_RABIT,P31949|S10AB_HUMAN,P50543|S10AB_MOUSE,Q6B345|S10AB_RAT		11 723,1	0.817	1	1	1	0.004	0.152	true	Cmpd 57, +MSn(925.95), 21.5 min	TEFLSFMNTELAAFTK	K	N	0.95	106	43.8	2			925.46	1 848,9034	1 849,9046	2	0.006629	3.584	37	52	true
Chromofungin_17	F011548 (F013450)	Gelsolin precursor - Homo sapiens (Human)	P06396|GELS_HUMAN		85 679,8	0.817	1	1	1	0.004	0.0307	true	Cmpd 51, +MSn(925.07), 20.0 min	VPVDPATYGQFYGGDSYIILYNYR	K	H	0.95	83.9	41.9	2			924.465	2 770,3701	2 771,3355	3	0.0424	15.3	458	481	true
Chromofungin_17	F011548 (F013450)	Myeloblastin precursor - Homo sapiens (Human)	P24158|PRTN3_HUMAN		27 788,5	0.817	1	1	1	0.004	0.0352	true	Cmpd 32, +MSn(568.18), 15.5 min	VALYVDWIR	R	S	0.95	58.1	45.3	2			567.797	1 133,5774	1 134,6312	2	-0.04598	-40.53	236	244	true
Chromofungin_17	F011548 (F013450)	Protein S100-A12 - Homo sapiens (Human)	P80511|S10AC_HUMAN		10 557,4	0.99	2	2	2	0.008	0.565	true	Cmpd 38, +MSn(805.30), 16.6 min	TKLEEHLEGIVNIFHQYSVR	M	K	0.95	83.1	42.6	2			804.738	2 411,1892	2 412,2674	3	-0.0704	-29.18	2	21	true
Chromofungin_17	F011548 (F013450)	Protein S100-A12 - Homo sapiens (Human)	P80511|S10AC_HUMAN		10 557,4	0.99	2	2	2	0.008	0.565	true	Cmpd 240, +MSn(1196.03), 32.8 min	AVIDEIFQGLDANQDEQVDFQEFISLVAIALK	K	A	0.95	38.4	41.2	2			1 193,5876	3 577,7392	3 578,8270	3	-0.07992	-22.33	52	83	true
Chromofungin_17	F011548 (F013450)	Neutrophil collagenase precursor - Homo sapiens (Human)	P22894|MMP8_HUMAN		53 396,2	1	4	5	5	0.02	0.141	true	Cmpd 48, +MSn(762.31), 18.7 min	TYFFVNDQFWR	K	Y	0.95	69.5	44.3	2			761.886	1 521,7555	1 522,7119	2	0.05143	33.77	387	397	true
Chromofungin_17	F011548 (F013450)	Neutrophil collagenase precursor - Homo sapiens (Human)	P22894|MMP8_HUMAN		53 396,2	1	4	5	5	0.02	0.141	true	Cmpd 64, +MSn(927.25), 22.4 min	DAFELWSVASPLIFTR	K	I	0.95	61.5	43.7	2			926.465	1 850,9134	1 851,9647	2	-0.04342	-23.45	135	150	true
Chromofungin_17	F011548 (F013450)	Neutrophil collagenase precursor - Homo sapiens (Human)	P22894|MMP8_HUMAN		53 396,2	1	4	5	5	0.02	0.141	true	Cmpd 44, +MSn(1037.31), 18.4 min	GNQYWALSGYDILQGYPK	K	D	0.95	98.7	43.3	2			1 037,0155	2 072,0154	2 073,0084	2	0.01481	7.143	346	363	true
Chromofungin_17	F011548 (F013450)	Neutrophil collagenase precursor - Homo sapiens (Human)	P22894|MMP8_HUMAN		53 396,2	1	4	5	5	0.02	0.141	true	Cmpd 45, +MSn(692.17), 18.4 min	GNQYWALSGYDILQGYPK	K	D	0.95	71.9	43.3	2			691.679	2 072,0151	2 073,0084	3	0.01456	7.025	346	363	true
Chromofungin_17	F011548 (F013450)	Neutrophil collagenase precursor - Homo sapiens (Human)	P22894|MMP8_HUMAN		53 396,2	1	4	5	5	0.02	0.141	true	Cmpd 49, +MSn(774.62), 19.6 min	DISNYGFPSSVQAIDAAVFYR	K	S	0.95	53.5	42.8	2			774.057	2 319,1462	2 320,1248	3	0.02921	12.59	364	384	true
Chromofungin_17	F011548 (F013450)	Actin-related protein 2/3 complex subunit 3 - Homo sapiens (Human)	O15145|ARPC3_HUMAN,Q3T035|ARPC3_BOVIN,Q9JM76|ARPC3_MOUSE		20 529,8	0.99	2	2	2	0.008	0.219	true	Cmpd 43, +MSn(796.71), 18.0 min	DTDIVDEAIYYFK	K	A	0.95	92.3	44.2	2			796.402	1 590,7875	1 591,7533	2	0.04203	26.4	38	50	true
Chromofungin_17	F011548 (F013450)	Actin-related protein 2/3 complex subunit 3 - Homo sapiens (Human)	O15145|ARPC3_HUMAN,Q3T035|ARPC3_BOVIN,Q9JM76|ARPC3_MOUSE		20 529,8	0.99	2	2	2	0.008	0.219	true	Cmpd 53, +MSn(952.94), 21.3 min	EMYTLGITNFPIPGEPGFPLNAIYAK	K	P	0.95	59.5	41.6	2			951.812	2 852,4140	2 853,4539	3	-0.03207	-11.24	94	119	true
Chromofungin_17	F011548 (F013450)	Hemoglobin subunit beta - Homo sapiens (Human)	P02024|HBB_GORGO,P68871|HBB_HUMAN,P68872|HBB_PANPA,P68873|HBB_PANTR		15 980,0	1	7	8	10	0.04	0.619	true	Cmpd 20, +MSn(467.06), 4.6 min	SAVTALWGK	K	V	0.95	56	45.7	2			466.746	931.476	932.521	2	-0.03732	-40.02	10	18	true
Chromofungin_17	F011548 (F013450)	Hemoglobin subunit beta - Homo sapiens (Human)	P02024|HBB_GORGO,P68871|HBB_HUMAN,P68872|HBB_PANPA,P68873|HBB_PANTR		15 980,0	1	7	8	10	0.04	0.619	true	Cmpd 3, +MSn(575.59), 1.7 min	VVAGVANALAHK	K	Y	0.95	53.9	45.3	2			575.301	1 148,5854	1 149,6744	2	-0.08114	-70.58	134	145	true
Chromofungin_17	F011548 (F013450)	Hemoglobin subunit beta - Homo sapiens (Human)	P02024|HBB_GORGO,P68871|HBB_HUMAN,P68872|HBB_PANPA,P68873|HBB_PANTR		15 980,0	1	7	8	10	0.04	0.619	true	Cmpd 27, +MSn(638.14), 12.2 min	LLVVYPWTQR	R	F	0.95	54.8	45.2	2			637.832	1 273,6474	1 274,7262	2	-0.07089	-55.61	32	41	true
Chromofungin_17	F011548 (F013450)	Hemoglobin subunit beta - Homo sapiens (Human)	P02024|HBB_GORGO,P68871|HBB_HUMAN,P68872|HBB_PANPA,P68873|HBB_PANTR		15 980,0	1	7	8	10	0.04	0.619	true	Cmpd 5, +MSn(658.16), 1.8 min	VNVDEVGGEALGR	K	L	0.95	74	45	2			657.84	1 313,6634	1 314,6654	2	0.005897	4.486	19	31	true
Chromofungin_17	F011548 (F013450)	Hemoglobin subunit beta - Homo sapiens (Human)	P02024|HBB_GORGO,P68871|HBB_HUMAN,P68872|HBB_PANPA,P68873|HBB_PANTR		15 980,0	1	7	8	10	0.04	0.619	true	Cmpd 7, +MSn(690.19), 1.8 min	EFTPPVQAAYQK	K	V	0.95	53	44.7	2			689.847	1 377,6794	1 378,7008	2	-0.01351	-9.801	122	133	true
Chromofungin_17	F011548 (F013450)	Hemoglobin subunit beta - Homo sapiens (Human)	P02024|HBB_GORGO,P68871|HBB_HUMAN,P68872|HBB_PANPA,P68873|HBB_PANTR		15 980,0	1	7	8	10	0.04	0.619	true	Cmpd 24, +MSn(1030.41), 10.4 min	FFESFGDLSTPDAVMGNPK	R	V	0.95	89.9	43.1	2			1 030,0095	2 058,0034	2 058,9486	2	0.06266	30.43	42	60	true
Chromofungin_17	F011548 (F013450)	Hemoglobin subunit beta - Homo sapiens (Human)	P02024|HBB_GORGO,P68871|HBB_HUMAN,P68872|HBB_PANPA,P68873|HBB_PANTR		15 980,0	1	7	8	10	0.04	0.619	true	Cmpd 22, +MSn(1038.51), 6.6 min	FFESFGDLSTPDAVMGNPK	R	V	0.95	49.9	43.1	2		M15: Oxidation (+15,99)	1 038,0136	2 074,0115	2 074,9434	2	0.07584	36.55	42	60	true
Chromofungin_17	F011548 (F013450)	Hemoglobin subunit beta - Homo sapiens (Human)	P02024|HBB_GORGO,P68871|HBB_HUMAN,P68872|HBB_PANPA,P68873|HBB_PANTR		15 980,0	1	7	8	10	0.04	0.619	true	Cmpd 26, +MSn(557.69), 10.6 min	VLGAFSDGLAHLDNLK	K	G	0.95	64.4	44.1	2			557.283	1 668,8242	1 669,8914	3	-0.05941	-35.58	68	83	true
Chromofungin_17	F011548 (F013450)	Hemoglobin subunit beta - Homo sapiens (Human)	P02024|HBB_GORGO,P68871|HBB_HUMAN,P68872|HBB_PANPA,P68873|HBB_PANTR		15 980,0	1	7	8	10	0.04	0.619	true	Cmpd 25, +MSn(687.45), 10.5 min	FFESFGDLSTPDAVMGNPK	R	V	0.95	61.9	43.1	2			687.009	2 058,0022	2 058,9486	3	0.06144	29.84	42	60	true
Chromofungin_17	F011548 (F013450)	Hemoglobin subunit beta - Homo sapiens (Human)	P02024|HBB_GORGO,P68871|HBB_HUMAN,P68872|HBB_PANPA,P68873|HBB_PANTR		15 980,0	1	7	8	10	0.04	0.619	true	Cmpd 23, +MSn(692.69), 7.1 min	FFESFGDLSTPDAVMGNPK	R	V	0.95	57.8	43.1	2		M15: Oxidation (+15,99)	692.345	2 074,0102	2 074,9434	3	0.07462	35.96	42	60	true
Chromofungin_17	F011548 (F013450)	Protein S100-A9 - Homo sapiens (Human)	P06702|S10A9_HUMAN		13 224,3	1	6	9	18	0.072	0.614	true	Cmpd 1, +MSn(382.36), 1.5 min	MSQLER	K	N	0.95	45.5	46.7	2			382.208	762.399	763.377	2	0.03001	39.31	5	10	true
Chromofungin_17	F011548 (F013450)	Protein S100-A9 - Homo sapiens (Human)	P06702|S10A9_HUMAN		13 224,3	1	6	9	18	0.072	0.614	true	Cmpd 17, +MSn(503.53), 2.8 min	KDLQNFLK	R	K	0.95	65.1	45.7	2			503.262	1 004,5074	1 005,5736	2	-0.05831	-57.99	43	50	true
Chromofungin_17	F011548 (F013450)	Protein S100-A9 - Homo sapiens (Human)	P06702|S10A9_HUMAN		13 224,3	1	6	9	18	0.072	0.614	true	Cmpd 10, +MSn(728.54), 2.0 min	LGHPDTLNQGEFK	K	E	0.607	34.1	44.4	2			728.369	1 454,7214	1 455,7235	2	0.005775	3.967	26	38	true
Chromofungin_17	F011548 (F013450)	Protein S100-A9 - Homo sapiens (Human)	P06702|S10A9_HUMAN		13 224,3	1	6	9	18	0.072	0.614	true	Cmpd 221, +MSn(808.86), 30.9 min	QLSFEEFIMLMAR	K	L	0.95	95.1	44.2	2			807.908	1 613,7994	1 614,8026	2	0.004676	2.896	73	85	true
Chromofungin_17	F011548 (F013450)	Protein S100-A9 - Homo sapiens (Human)	P06702|S10A9_HUMAN		13 224,3	1	6	9	18	0.072	0.614	true	Cmpd 93, +MSn(808.32), 24.0 min	QLSFEEFIMLMAR	K	L	0.95	97.1	44.2	2			807.908	1 613,7994	1 614,8026	2	0.004676	2.896	73	85	true
Chromofungin_17	F011548 (F013450)	Protein S100-A9 - Homo sapiens (Human)	P06702|S10A9_HUMAN		13 224,3	1	6	9	18	0.072	0.614	true	Cmpd 246, +MSn(808.68), 33.6 min	QLSFEEFIMLMAR	K	L	0.95	79.6	46.7	2			807.976	1 613,9354	1 614,8026	2	0.1407	87.1	73	85	true
Chromofungin_17	F011548 (F013450)	Protein S100-A9 - Homo sapiens (Human)	P06702|S10A9_HUMAN		13 224,3	1	6	9	18	0.072	0.614	true	Cmpd 50, +MSn(816.28), 19.7 min	QLSFEEFIMLMAR	K	L	0.95	75.2	44.3	2		M11: Oxidation (+15,99)	815.91	1 629,8054	1 630,7974	2	0.01578	9.679	73	85	true
Chromofungin_17	F011548 (F013450)	Protein S100-A9 - Homo sapiens (Human)	P06702|S10A9_HUMAN		13 224,3	1	6	9	18	0.072	0.614	true	Cmpd 70, +MSn(816.34), 22.7 min	QLSFEEFIMLMAR	K	L	0.95	74.8	44.3	2		M9: Oxidation (+15,99)	815.91	1 629,8054	1 630,7974	2	0.01578	9.679	73	85	true
Chromofungin_17	F011548 (F013450)	Protein S100-A9 - Homo sapiens (Human)	P06702|S10A9_HUMAN		13 224,3	1	6	9	18	0.072	0.614	true	Cmpd 46, +MSn(816.29), 18.5 min	QLSFEEFIMLMAR	K	L	0.95	112	44.3	2		M11: Oxidation (+15,99)	815.91	1 629,8054	1 630,7974	2	0.01578	9.679	73	85	true
Chromofungin_17	F011548 (F013450)	Protein S100-A9 - Homo sapiens (Human)	P06702|S10A9_HUMAN		13 224,3	1	6	9	18	0.072	0.614	true	Cmpd 35, +MSn(824.41), 16.2 min	QLSFEEFIMLMAR	K	L	0.95	69.8	44.2	2		M9: Oxidation (+15,99), M11: Oxidation (+15,99)	823.915	1 645,8135	1 646,7923	2	0.02897	17.59	73	85	true
Chromofungin_17	F011548 (F013450)	Protein S100-A9 - Homo sapiens (Human)	P06702|S10A9_HUMAN		13 224,3	1	6	9	18	0.072	0.614	true	Cmpd 33, +MSn(824.27), 15.8 min	QLSFEEFIMLMAR	K	L	0.95	69.9	44.2	2		M9: Oxidation (+15,99), M11: Oxidation (+15,99)	823.915	1 645,8135	1 646,7923	2	0.02897	17.59	73	85	true
Chromofungin_17	F011548 (F013450)	Protein S100-A9 - Homo sapiens (Human)	P06702|S10A9_HUMAN		13 224,3	1	6	9	18	0.072	0.614	true	Cmpd 15, +MSn(872.31), 2.6 min	VIEHIMEDLDTNADK	K	Q	0.95	104	43.9	2			871.938	1 741,8595	1 742,8272	2	0.04008	22.99	58	72	true
Chromofungin_17	F011548 (F013450)	Protein S100-A9 - Homo sapiens (Human)	P06702|S10A9_HUMAN		13 224,3	1	6	9	18	0.072	0.614	true	Cmpd 31, +MSn(904.38), 14.1 min	NIETIINTFHQYSVK	R	L	0.95	84.7	43.9	2			903.952	1 805,8894	1 806,9388	2	-0.04159	-23.02	11	25	true
Chromofungin_17	F011548 (F013450)	Protein S100-A9 - Homo sapiens (Human)	P06702|S10A9_HUMAN		13 224,3	1	6	9	18	0.072	0.614	true	Cmpd 47, +MSn(544.67), 18.7 min	QLSFEEFIMLMAR	K	L	0.95	38	44.3	2		M11: Oxidation (+15,99)	544.277	1 629,8061	1 630,7974	3	0.01652	10.13	73	85	true
Chromofungin_17	F011548 (F013450)	Protein S100-A9 - Homo sapiens (Human)	P06702|S10A9_HUMAN		13 224,3	1	6	9	18	0.072	0.614	true	Cmpd 34, +MSn(549.94), 15.9 min	QLSFEEFIMLMAR	K	L	0.95	43.7	44.2	2		M9: Oxidation (+15,99), M11: Oxidation (+15,99)	549.613	1 645,8142	1 646,7923	3	0.0297	18.04	73	85	true
Chromofungin_17	F011548 (F013450)	Protein S100-A9 - Homo sapiens (Human)	P06702|S10A9_HUMAN		13 224,3	1	6	9	18	0.072	0.614	true	Cmpd 16, +MSn(582.33), 2.6 min	VIEHIMEDLDTNADK	K	Q	0.95	48.7	43.9	2			581.628	1 741,8591	1 742,8272	3	0.03971	22.78	58	72	true
Chromofungin_17	F011548 (F013450)	Protein S100-A9 - Homo sapiens (Human)	P06702|S10A9_HUMAN		13 224,3	1	6	9	18	0.072	0.614	true	Cmpd 4, +MSn(586.87), 1.7 min	VIEHIMEDLDTNADK	K	Q	0.95	69.2	44.1	2		M6: Oxidation (+15,99)	586.966	1 757,8732	1 758,8221	3	0.05888	33.47	58	72	true
Chromofungin_17	F011548 (F013450)	Protein S100-A9 - Homo sapiens (Human)	P06702|S10A9_HUMAN		13 224,3	1	6	9	18	0.072	0.614	true	Cmpd 30, +MSn(603.36), 14.1 min	NIETIINTFHQYSVK	R	L	0.95	41.2	43.9	2			602.971	1 805,8911	1 806,9388	3	-0.03988	-22.07	11	25	true
Chromofungin_17	F011548 (F013450)	Protein S100-A8 - Homo sapiens (Human)	P05109|S10A8_HUMAN		10 816,9	0.996	3	4	13	0.052	0.419	true	Cmpd 6, +MSn(432.50), 1.8 min	MLTELEK	-	A	0.4	33.8	45.8	2			432.229	862.443	863.455	2	-0.003808	-4.41	1	7	true
Chromofungin_17	F011548 (F013450)	Protein S100-A8 - Homo sapiens (Human)	P05109|S10A8_HUMAN		10 816,9	0.996	3	4	13	0.052	0.419	true	Cmpd 2, +MSn(440.62), 1.5 min	MLTELEK	-	A	0.95	43.3	45.3	2		M1: Oxidation (+15,99)	440.231	878.445	879.45	2	0.003272	3.721	1	7	true
Chromofungin_17	F011548 (F013450)	Protein S100-A8 - Homo sapiens (Human)	P05109|S10A8_HUMAN		10 816,9	0.996	3	4	13	0.052	0.419	true	Cmpd 247, +MSn(1196.65), 33.7 min	ELDINTDGAVNFQEFLILVIK	K	M	0.95	71	42.6	2			1 196,0895	2 390,1633	2 391,2811	2	-0.1099	-45.98	57	77	true
Chromofungin_17	F011548 (F013450)	Protein S100-A8 - Homo sapiens (Human)	P05109|S10A8_HUMAN		10 816,9	0.996	3	4	13	0.052	0.419	true	Cmpd 220, +MSn(1196.64), 30.5 min	ELDINTDGAVNFQEFLILVIK	K	M	0.95	93.1	42.6	2			1 196,0895	2 390,1633	2 391,2811	2	-0.1099	-45.98	57	77	true
Chromofungin_17	F011548 (F013450)	Protein S100-A8 - Homo sapiens (Human)	P05109|S10A8_HUMAN		10 816,9	0.996	3	4	13	0.052	0.419	true	Cmpd 209, +MSn(1196.44), 29.4 min	ELDINTDGAVNFQEFLILVIK	K	M	0.95	101	42.6	2			1 196,0895	2 390,1633	2 391,2811	2	-0.1099	-45.98	57	77	true
Chromofungin_17	F011548 (F013450)	Protein S100-A8 - Homo sapiens (Human)	P05109|S10A8_HUMAN		10 816,9	0.996	3	4	13	0.052	0.419	true	Cmpd 19, +MSn(425.30), 3.7 min	ALNSIIDVYHK	K	Y	0.75	31.3	45	2			424.887	1 271,6391	1 272,6953	3	-0.0483	-37.95	8	18	true
Chromofungin_17	F011548 (F013450)	Protein S100-A8 - Homo sapiens (Human)	P05109|S10A8_HUMAN		10 816,9	0.996	3	4	13	0.052	0.419	true	Cmpd 222, +MSn(798.48), 31.0 min	ELDINTDGAVNFQEFLILVIK	K	M	0.95	79.7	42.6	2			797.73	2 390,1653	2 391,2811	3	-0.108	-45.16	57	77	true
Chromofungin_17	F011548 (F013450)	Protein S100-A8 - Homo sapiens (Human)	P05109|S10A8_HUMAN		10 816,9	0.996	3	4	13	0.052	0.419	true	Cmpd 245, +MSn(798.25), 33.4 min	ELDINTDGAVNFQEFLILVIK	K	M	0.95	75.9	42.6	2			797.73	2 390,1653	2 391,2811	3	-0.108	-45.16	57	77	true
Chromofungin_17	F011548 (F013450)	Protein S100-A8 - Homo sapiens (Human)	P05109|S10A8_HUMAN		10 816,9	0.996	3	4	13	0.052	0.419	true	Cmpd 210, +MSn(798.85), 29.4 min	ELDINTDGAVNFQEFLILVIK	K	M	0.95	75	42.6	2			797.73	2 390,1653	2 391,2811	3	-0.108	-45.16	57	77	true
Chromofungin_17	F011548 (F013450)	Protein S100-A8 - Homo sapiens (Human)	P05109|S10A8_HUMAN		10 816,9	0.996	3	4	13	0.052	0.419	true	Cmpd 213, +MSn(798.40), 29.8 min	ELDINTDGAVNFQEFLILVIK	K	M	0.95	73.9	42.6	2			797.73	2 390,1653	2 391,2811	3	-0.108	-45.16	57	77	true
Chromofungin_17	F011548 (F013450)	Protein S100-A8 - Homo sapiens (Human)	P05109|S10A8_HUMAN		10 816,9	0.996	3	4	13	0.052	0.419	true	Cmpd 248, +MSn(798.03), 33.8 min	ELDINTDGAVNFQEFLILVIK	K	M	0.95	65.6	42.6	2			797.73	2 390,1653	2 391,2811	3	-0.108	-45.16	57	77	true
Chromofungin_17	F011548 (F013450)	Protein S100-A8 - Homo sapiens (Human)	P05109|S10A8_HUMAN		10 816,9	0.996	3	4	13	0.052	0.419	true	Cmpd 237, +MSn(798.09), 32.6 min	ELDINTDGAVNFQEFLILVIK	K	M	0.95	61.8	42.6	2			797.73	2 390,1653	2 391,2811	3	-0.108	-45.16	57	77	true
Chromofungin_17	F011548 (F013450)	Protein S100-A8 - Homo sapiens (Human)	P05109|S10A8_HUMAN		10 816,9	0.996	3	4	13	0.052	0.419	true	Cmpd 179, +MSn(798.31), 27.9 min	ELDINTDGAVNFQEFLILVIK	K	M	0.95	45.1	46.3	2			797.763	2 390,2641	2 391,2811	3	-0.009118	-3.813	57	77	true
Chromofungin_18	F011549 (F013452)	Calponin-2 - Homo sapiens (Human)	Q5RFN6|CNN2_PONAB,Q99439|CNN2_HUMAN		33 679,6	0.894	1	1	1	0.004	0.055	true	Cmpd 38, +MSn(932.00), 16.9 min	TWIEGLTGLSIGPDFQK	R	G	0.95	118	43.6	2			931.464	1 860,9115	1 861,9703	2	-0.05099	-27.38	36	52	true
Chromofungin_18	F011549 (F013452)	Protein S100-A12 - Homo sapiens (Human)	P80511|S10AC_HUMAN		10 557,4	0.894	1	1	1	0.004	0.348	true	Cmpd 239, +MSn(1194.13), 31.9 min	AVIDEIFQGLDANQDEQVDFQEFISLVAIALK	K	A	0.95	71	41.2	2			1 193,5876	3 577,7392	3 578,8270	3	-0.07992	-22.33	52	83	true
Chromofungin_18	F011549 (F013452)	Gelsolin precursor - Homo sapiens (Human)	P06396|GELS_HUMAN		85 679,8	0.894	1	1	1	0.004	0.0307	true	Cmpd 57, +MSn(924.88), 20.0 min	VPVDPATYGQFYGGDSYIILYNYR	K	H	0.95	67.1	41.9	2			924.465	2 770,3701	2 771,3355	3	0.0424	15.3	458	481	true
Chromofungin_18	F011549 (F013452)	Olfactomedin-4 precursor - Homo sapiens (Human)	Q6UX06|OLFM4_HUMAN		57 263,0	0.894	1	1	1	0.004	0.0216	true	Cmpd 33, +MSn(638.89), 15.8 min	GFSYLYGAWGR	R	D	0.95	64.4	45.2	2			638.826	1 275,6355	1 276,6114	2	0.0319	24.99	266	276	true
Chromofungin_18	F011549 (F013452)	Hemoglobin subunit alpha - Homo sapiens (Human)	P69905|HBA_HUMAN,P69906|HBA_PANPA,P69907|HBA_PANTR		15 239,6	1	4	5	7	0.028	0.563	true	Cmpd 14, +MSn(536.62), 6.7 min	MFLSFPTTK	R	T	0.95	41.5	45.4	2			536.279	1 070,5434	1 071,5550	2	-0.003747	-3.496	33	41	true
Chromofungin_18	F011549 (F013452)	Hemoglobin subunit alpha - Homo sapiens (Human)	P69905|HBA_HUMAN,P69906|HBA_PANPA,P69907|HBA_PANTR		15 239,6	1	4	5	7	0.028	0.563	true	Cmpd 10, +MSn(544.45), 3.9 min	MFLSFPTTK	R	T	0.95	38.4	45.6	2		M1: Oxidation (+15,99)	544.283	1 086,5494	1 087,5499	2	0.007362	6.769	33	41	true
Chromofungin_18	F011549 (F013452)	Hemoglobin subunit alpha - Homo sapiens (Human)	P69905|HBA_HUMAN,P69906|HBA_PANPA,P69907|HBA_PANTR		15 239,6	1	4	5	7	0.028	0.563	true	Cmpd 8, +MSn(627.39), 3.2 min	FLASVSTVLTSK	K	Y	0.95	72.4	44.7	2			626.819	1 251,6234	1 252,7153	2	-0.08407	-67.11	129	140	true
Chromofungin_18	F011549 (F013452)	Hemoglobin subunit alpha - Homo sapiens (Human)	P69905|HBA_HUMAN,P69906|HBA_PANPA,P69907|HBA_PANTR		15 239,6	1	4	5	7	0.028	0.563	true	Cmpd 5, +MSn(765.73), 2.2 min	VGAHAGEYGAEALER	K	M	0.95	86.3	44.5	2			765.391	1 528,7655	1 529,7349	2	0.03837	25.08	18	32	true
Chromofungin_18	F011549 (F013452)	Hemoglobin subunit alpha - Homo sapiens (Human)	P69905|HBA_HUMAN,P69906|HBA_PANPA,P69907|HBA_PANTR		15 239,6	1	4	5	7	0.028	0.563	true	Cmpd 3, +MSn(510.97), 2.0 min	VGAHAGEYGAEALER	K	M	0.95	57.8	44.5	2			510.596	1 528,7661	1 529,7349	3	0.03898	25.48	18	32	true
Chromofungin_18	F011549 (F013452)	Hemoglobin subunit alpha - Homo sapiens (Human)	P69905|HBA_HUMAN,P69906|HBA_PANPA,P69907|HBA_PANTR		15 239,6	1	4	5	7	0.028	0.563	true	Cmpd 13, +MSn(612.25), 6.7 min	TYFPHFDLSHGSAQVK	K	G	0.95	48.8	43.9	2			611.972	1 832,8942	1 833,8924	3	0.009559	5.212	42	57	true
Chromofungin_18	F011549 (F013452)	Hemoglobin subunit alpha - Homo sapiens (Human)	P69905|HBA_HUMAN,P69906|HBA_PANPA,P69907|HBA_PANTR		15 239,6	1	4	5	7	0.028	0.563	true	Cmpd 12, +MSn(612.28), 6.4 min	TYFPHFDLSHGSAQVK	K	G	0.95	45.2	43.9	2			611.972	1 832,8942	1 833,8924	3	0.009559	5.212	42	57	true
Chromofungin_18	F011549 (F013452)	Hemoglobin subunit alpha - Homo sapiens (Human)	P69905|HBA_HUMAN,P69906|HBA_PANPA,P69907|HBA_PANTR		15 239,6	1	4	5	7	0.028	0.563	true	Cmpd 46, +MSn(990.36), 18.6 min	LLSHCLLVTLAAHLPAEFTPAVHASLDK	K	F	0.34	27.8	45.7	2			989.876	2 966,6033	2 967,6131	3	-0.002038	-0.6866	101	128	true
Chromofungin_18	F011549 (F013452)	Neutrophil collagenase precursor - Homo sapiens (Human)	P22894|MMP8_HUMAN		53 396,2	0.99	2	2	2	0.008	0.0685	true	Cmpd 52, +MSn(762.24), 19.3 min	TYFFVNDQFWR	K	Y	0.95	78.5	44.3	2			761.886	1 521,7555	1 522,7119	2	0.05143	33.77	387	397	true
Chromofungin_18	F011549 (F013452)	Neutrophil collagenase precursor - Homo sapiens (Human)	P22894|MMP8_HUMAN		53 396,2	0.99	2	2	2	0.008	0.0685	true	Cmpd 56, +MSn(774.47), 19.8 min	DISNYGFPSSVQAIDAAVFYR	K	S	0.95	60.7	42.8	2			774.057	2 319,1462	2 320,1248	3	0.02921	12.59	364	384	true
Chromofungin_18	F011549 (F013452)	Protein S100-A9 - Homo sapiens (Human)	P06702|S10A9_HUMAN		13 224,3	1	4	6	10	0.04	0.439	true	Cmpd 9, +MSn(439.44), 3.8 min	DLQNFLK	K	K	0.856	33.8	46	2			439.234	876.452	877.479	2	-0.01919	-21.87	44	50	true
Chromofungin_18	F011549 (F013452)	Protein S100-A9 - Homo sapiens (Human)	P06702|S10A9_HUMAN		13 224,3	1	4	6	10	0.04	0.439	true	Cmpd 124, +MSn(807.50), 25.0 min	QLSFEEFIMLMAR	K	L	0.95	97	44.2	2			807.908	1 613,7994	1 614,8026	2	0.004676	2.896	73	85	true
Chromofungin_18	F011549 (F013452)	Protein S100-A9 - Homo sapiens (Human)	P06702|S10A9_HUMAN		13 224,3	1	4	6	10	0.04	0.439	true	Cmpd 48, +MSn(815.97), 18.8 min	QLSFEEFIMLMAR	K	L	0.95	89	44.3	2		M11: Oxidation (+15,99)	815.91	1 629,8054	1 630,7974	2	0.01578	9.679	73	85	true
Chromofungin_18	F011549 (F013452)	Protein S100-A9 - Homo sapiens (Human)	P06702|S10A9_HUMAN		13 224,3	1	4	6	10	0.04	0.439	true	Cmpd 94, +MSn(816.00), 23.3 min	QLSFEEFIMLMAR	K	L	0.95	72.7	44.3	2		M9: Oxidation (+15,99)	815.91	1 629,8054	1 630,7974	2	0.01578	9.679	73	85	true
Chromofungin_18	F011549 (F013452)	Protein S100-A9 - Homo sapiens (Human)	P06702|S10A9_HUMAN		13 224,3	1	4	6	10	0.04	0.439	true	Cmpd 35, +MSn(824.57), 16.2 min	QLSFEEFIMLMAR	K	L	0.95	75.4	44.2	2		M9: Oxidation (+15,99), M11: Oxidation (+15,99)	823.915	1 645,8135	1 646,7923	2	0.02897	17.59	73	85	true
Chromofungin_18	F011549 (F013452)	Protein S100-A9 - Homo sapiens (Human)	P06702|S10A9_HUMAN		13 224,3	1	4	6	10	0.04	0.439	true	Cmpd 7, +MSn(872.37), 2.9 min	VIEHIMEDLDTNADK	K	Q	0.95	96.4	43.9	2			871.938	1 741,8595	1 742,8272	2	0.04008	22.99	58	72	true
Chromofungin_18	F011549 (F013452)	Protein S100-A9 - Homo sapiens (Human)	P06702|S10A9_HUMAN		13 224,3	1	4	6	10	0.04	0.439	true	Cmpd 25, +MSn(904.33), 14.6 min	NIETIINTFHQYSVK	R	L	0.95	67.6	43.9	2			903.952	1 805,8894	1 806,9388	2	-0.04159	-23.02	11	25	true
Chromofungin_18	F011549 (F013452)	Protein S100-A9 - Homo sapiens (Human)	P06702|S10A9_HUMAN		13 224,3	1	4	6	10	0.04	0.439	true	Cmpd 6, +MSn(582.93), 2.6 min	VIEHIMEDLDTNADK	K	Q	0.95	55.1	43.9	2			581.628	1 741,8591	1 742,8272	3	0.03971	22.78	58	72	true
Chromofungin_18	F011549 (F013452)	Protein S100-A9 - Homo sapiens (Human)	P06702|S10A9_HUMAN		13 224,3	1	4	6	10	0.04	0.439	true	Cmpd 27, +MSn(603.38), 15.0 min	NIETIINTFHQYSVK	R	L	0.95	47.4	43.9	2			602.971	1 805,8911	1 806,9388	3	-0.03988	-22.07	11	25	true
Chromofungin_18	F011549 (F013452)	Protein S100-A9 - Homo sapiens (Human)	P06702|S10A9_HUMAN		13 224,3	1	4	6	10	0.04	0.439	true	Cmpd 23, +MSn(603.04), 14.3 min	NIETIINTFHQYSVK	R	L	0.95	38.1	43.9	2			602.971	1 805,8911	1 806,9388	3	-0.03988	-22.07	11	25	true
Chromofungin_18	F011549 (F013452)	Adenylyl cyclase-associated protein 1 - Homo sapiens (Human)	Q01518|CAP1_HUMAN		51 837,5	0.999	3	3	3	0.012	0.126	true	Cmpd 127, +MSn(849.87), 25.0 min	AYLSIWTELQAYIK	K	E	0.95	74.6	47.5	2			849.902	1 697,7875	1 698,9109	2	-0.1156	-68.03	185	198	true
Chromofungin_18	F011549 (F013452)	Adenylyl cyclase-associated protein 1 - Homo sapiens (Human)	Q01518|CAP1_HUMAN		51 837,5	0.999	3	3	3	0.012	0.126	true	Cmpd 111, +MSn(784.74), 24.2 min	AGAAPYVQAFDSLLAGPVAEYLK	K	I	0.95	58.7	42.7	2			784.39	2 350,1453	2 351,2288	3	-0.07577	-32.23	38	60	true
Chromofungin_18	F011549 (F013452)	Adenylyl cyclase-associated protein 1 - Homo sapiens (Human)	Q01518|CAP1_HUMAN		51 837,5	0.999	3	3	3	0.012	0.126	true	Cmpd 40, +MSn(829.68), 17.3 min	LFNHLSAVSESIQALGWVAMAPK	K	P	0.95	42.5	42.5	2		M20: Oxidation (+15,99)	829.077	2 484,2060	2 485,2913	3	-0.07748	-31.18	127	149	true
Chromofungin_19	F011550 (F013454)	Transgelin-2 - Homo sapiens (Human)	P37802|TAGL2_HUMAN,Q5E9F5|TAGL2_BOVIN,Q9WVA4|TAGL2_MOUSE		22 373,9	0.882	1	1	1	0.004	0.0905	true	Cmpd 75, +MSn(1051.20), 21.4 min	YGINTTDIFQTVDLWEGK	R	N	0.95	101	43.2	2			1 050,5276	2 099,0395	2 100,0294	2	0.01798	8.563	103	120	true
Chromofungin_19	F011550 (F013454)	Triosephosphate isomerase - Homo sapiens (Human)	P00939|TPIS_RABIT,P00940|TPIS_CHICK,P00941|TPIS_LATCH,P04789|TPIS_TRYBB,P04828|TPIS_EMENI,P15426|TPIS_MACMU,P17751|TPIS_MOUSE,P48500|TPIS_RAT,P52270|TPIS_TRYCR,P54714|TPIS_CANFA,P60174|TPIS_HUMAN,P60175|TPIS_PANTR,Q0KCT2|TPIS_RALEH,Q29371|TPIS_PIG,Q473U5|TPIS_RALEJ,Q589R5|TPIS_ORYLA,Q5E956|TPIS_BOVIN,Q5YTQ6|TPIS_NOCFA,Q60HC9|TPIS_MACFA,Q8R966|TPIS_THETN,Q9GTX8|TPIS_TAESO,Q9HGY8|TPIS_ASPOR		26 651,1	0.882	1	1	1	0.004	0.177	true	Cmpd 37, +MSn(802.44), 14.0 min	VVLAYEPVWAIGTGK	K	T	0.95	89.9	44.4	2			801.904	1 601,7915	1 602,8897	2	-0.09042	-56.41	161	175	true
Chromofungin_19	F011550 (F013454)	Microtubule-associated protein RP/EB family member 1 - Homo sapiens (Human)	Q15691|MARE1_HUMAN,Q3ZBD9|MARE1_BOVIN,Q5R7Z5|MARE1_PONAB,Q5ZLC7|MARE1_CHICK,Q61166|MARE1_MOUSE,Q66HR2|MARE1_RAT,Q66T82|MARE1_COTJA,Q6P848|MARE1_XENTR,Q6V291|MARE1_COTCO		29 981,5	0.882	1	1	1	0.004	0.0448	true	Cmpd 74, +MSn(817.64), 21.2 min	FQDNFEFVQWFK	K	K	0.95	82.7	44.4	2			817.912	1 633,8075	1 634,7644	2	0.05094	31.16	101	112	true
Chromofungin_19	F011550 (F013454)	Glutaminyl-peptide cyclotransferase precursor - Homo sapiens (Human)	Q16769|QPCT_HUMAN,Q28120|QPCT_BOVIN,Q9CYK2|QPCT_MOUSE		40 859,9	0.882	1	1	1	0.004	0.0332	true	Cmpd 110, +MSn(744.21), 25.3 min	ILQVFVLEYLHL	K	-	0.95	60.8	44.5	2			743.875	1 485,7334	1 486,8676	2	-0.1264	-85.04	350	361	true
Chromofungin_19	F011550 (F013454)	Alpha-2-macroglobulin precursor - Homo sapiens (Human)	P01023|A2MG_HUMAN,Q5R4N8|A2MG_PONAB		163 258,8	0.882	1	1	1	0.004	0.0204	true	Cmpd 227, +MSn(1070.09), 32.3 min	GGVEDEVTLSAYITIALLEIPLTVTHPVVR	K	N	0.95	60.4	45.7	2			1 069,4726	3 205,3943	3 205,7721	3	0.63	196.5	1093	1122	true
Chromofungin_19	F011550 (F013454)	Ras-related protein Rab-11A - Homo sapiens (Human)	P62490|RB11A_CANFA,P62491|RB11A_HUMAN,P62492|RB11A_MOUSE,P62493|RB11A_RABIT,P62494|RB11A_RAT,Q52NJ1|RB11A_PIG,Q5R9M7|RB11A_PONAB,Q5ZJN2|RB11A_CHICK		24 375,9	0.882	1	1	1	0.004	0.134	true	Cmpd 207, +MSn(1069.30), 30.9 min	NGLSFIETSALDSTNVEAAFQTILTEIYR	K	I	0.95	54.8	41.3	2			1 068,5316	3 202,5713	3 203,6109	3	-0.03182	-9.933	146	174	true
Chromofungin_19	F011550 (F013454)	Leukocyte elastase inhibitor - Homo sapiens (Human)	P30740|ILEU_HUMAN		42 725,8	0.99	2	2	2	0.008	0.0633	true	Cmpd 32, +MSn(590.60), 12.5 min	LVLVNAIYFK	K	G	0.95	56	44.9	2			590.303	1 178,5914	1 179,7142	2	-0.115	-97.45	159	168	true
Chromofungin_19	F011550 (F013454)	Leukocyte elastase inhibitor - Homo sapiens (Human)	P30740|ILEU_HUMAN		42 725,8	0.99	2	2	2	0.008	0.0633	true	Cmpd 51, +MSn(844.15), 17.4 min	TYNFLPEFLVSTQK	K	T	0.95	58.8	44.1	2			843.925	1 685,8335	1 686,8744	2	-0.03304	-19.59	97	110	true
Chromofungin_19	F011550 (F013454)	Hemoglobin subunit alpha - Homo sapiens (Human)	P69905|HBA_HUMAN,P69906|HBA_PANPA,P69907|HBA_PANTR		15 239,6	0.99	2	2	2	0.008	0.19	true	Cmpd 12, +MSn(626.88), 3.2 min	FLASVSTVLTSK	K	Y	0.95	57.8	44.7	2			626.819	1 251,6234	1 252,7153	2	-0.08407	-67.11	129	140	true
Chromofungin_19	F011550 (F013454)	Hemoglobin subunit alpha - Homo sapiens (Human)	P69905|HBA_HUMAN,P69906|HBA_PANPA,P69907|HBA_PANTR		15 239,6	0.99	2	2	2	0.008	0.19	true	Cmpd 8, +MSn(511.11), 2.2 min	VGAHAGEYGAEALER	K	M	0.95	56.8	44.5	2			510.596	1 528,7661	1 529,7349	3	0.03898	25.48	18	32	true
Chromofungin_19	F011550 (F013454)	Tropomodulin-3 - Homo sapiens (Human)	Q9NYL9|TMOD3_HUMAN		39 578,1	0.882	1	2	2	0.008	0.0625	true	Cmpd 182, +MSn(1158.51), 29.4 min	SLNVESNFITGVGILALIDALR	K	D	0.95	122	42.9	2			1 158,0715	2 314,1274	2 315,2977	2	-0.1624	-70.16	259	280	true
Chromofungin_19	F011550 (F013454)	Tropomodulin-3 - Homo sapiens (Human)	Q9NYL9|TMOD3_HUMAN		39 578,1	0.882	1	2	2	0.008	0.0625	true	Cmpd 181, +MSn(772.81), 29.3 min	SLNVESNFITGVGILALIDALR	K	D	0.95	81.1	42.9	2			772.384	2 314,1272	2 315,2977	3	-0.1627	-70.27	259	280	true
Chromofungin_19	F011550 (F013454)	Glutathione S-transferase P - Homo sapiens (Human)	P09211|GSTP1_HUMAN,Q28514|GSTP1_MACMU,Q5R8R5|GSTP1_PONAB		23 338,7	0.994	3	3	3	0.012	0.233	true	Cmpd 23, +MSn(669.40), 10.7 min	PPYTVVYFPVR	M	G	0.869	39.6	44.6	2			669.341	1 336,6654	1 337,7258	2	-0.05257	-39.3	2	12	true
Chromofungin_19	F011550 (F013454)	Glutathione S-transferase P - Homo sapiens (Human)	P09211|GSTP1_HUMAN,Q28514|GSTP1_MACMU,Q5R8R5|GSTP1_PONAB		23 338,7	0.994	3	3	3	0.012	0.233	true	Cmpd 28, +MSn(709.64), 11.7 min	ALPGQLKPFETLLSQNQGGK	K	T	0.86	28.8	43.1	2			709.356	2 125,0461	2 126,1615	3	-0.1075	-50.57	122	141	true
Chromofungin_19	F011550 (F013454)	Glutathione S-transferase P - Homo sapiens (Human)	P09211|GSTP1_HUMAN,Q28514|GSTP1_MACMU,Q5R8R5|GSTP1_PONAB		23 338,7	0.994	3	3	3	0.012	0.233	true	Cmpd 31, +MSn(719.17), 12.4 min	YISLIYTNYEAGKDDYVK	K	A	0.95	46.2	43.1	2			719.026	2 154,0532	2 155,0599	3	0.001136	0.5272	104	121	true
Chromofungin_19	F011550 (F013454)	Protein S100-A11 - Homo sapiens (Human)	P24480|S10AB_RABIT,P31949|S10AB_HUMAN,P50543|S10AB_MOUSE,Q6B345|S10AB_RAT		11 723,1	0.882	1	2	2	0.008	0.152	true	Cmpd 81, +MSn(925.98), 22.1 min	TEFLSFMNTELAAFTK	K	N	0.95	76.5	43.8	2			925.46	1 848,9034	1 849,9046	2	0.006629	3.584	37	52	true
Chromofungin_19	F011550 (F013454)	Protein S100-A11 - Homo sapiens (Human)	P24480|S10AB_RABIT,P31949|S10AB_HUMAN,P50543|S10AB_MOUSE,Q6B345|S10AB_RAT		11 723,1	0.882	1	2	2	0.008	0.152	true	Cmpd 79, +MSn(617.59), 22.0 min	TEFLSFMNTELAAFTK	K	N	0.95	67.3	43.8	2			617.309	1 848,9051	1 849,9046	3	0.008338	4.507	37	52	true
Chromofungin_19	F011550 (F013454)	Neutrophil collagenase precursor - Homo sapiens (Human)	P22894|MMP8_HUMAN		53 396,2	0.999	3	3	3	0.012	0.118	true	Cmpd 59, +MSn(762.13), 19.3 min	TYFFVNDQFWR	K	Y	0.95	72.4	44.3	2			761.886	1 521,7555	1 522,7119	2	0.05143	33.77	387	397	true
Chromofungin_19	F011550 (F013454)	Neutrophil collagenase precursor - Homo sapiens (Human)	P22894|MMP8_HUMAN		53 396,2	0.999	3	3	3	0.012	0.118	true	Cmpd 56, +MSn(1037.47), 18.7 min	GNQYWALSGYDILQGYPK	K	D	0.95	85.6	43.3	2			1 037,0155	2 072,0154	2 073,0084	2	0.01481	7.143	346	363	true
Chromofungin_19	F011550 (F013454)	Neutrophil collagenase precursor - Homo sapiens (Human)	P22894|MMP8_HUMAN		53 396,2	0.999	3	3	3	0.012	0.118	true	Cmpd 140, +MSn(1022.01), 27.0 min	VEMNFISLFWPSLPTGIQAAYEDFDR	R	D	0.95	68.8	41.2	2		M3: Oxidation (+15,99)	1 021,5076	3 061,4993	3 062,4615	3	0.04557	14.88	313	338	true
Chromofungin_19	F011550 (F013454)	Protein S100-A9 - Homo sapiens (Human)	P06702|S10A9_HUMAN		13 224,3	0.882	2	3	6	0.024	0.246	true	Cmpd 57, +MSn(816.24), 18.9 min	QLSFEEFIMLMAR	K	L	0.95	61.8	44.3	2		M11: Oxidation (+15,99)	815.91	1 629,8054	1 630,7974	2	0.01578	9.679	73	85	true
Chromofungin_19	F011550 (F013454)	Protein S100-A9 - Homo sapiens (Human)	P06702|S10A9_HUMAN		13 224,3	0.882	2	3	6	0.024	0.246	true	Cmpd 93, +MSn(816.36), 23.7 min	QLSFEEFIMLMAR	K	L	0.95	77.1	44.3	2		M9: Oxidation (+15,99)	815.91	1 629,8054	1 630,7974	2	0.01578	9.679	73	85	true
Chromofungin_19	F011550 (F013454)	Protein S100-A9 - Homo sapiens (Human)	P06702|S10A9_HUMAN		13 224,3	0.882	2	3	6	0.024	0.246	true	Cmpd 48, +MSn(824.22), 16.6 min	QLSFEEFIMLMAR	K	L	0.95	52.5	44.2	2		M9: Oxidation (+15,99), M11: Oxidation (+15,99)	823.915	1 645,8135	1 646,7923	2	0.02897	17.59	73	85	true
Chromofungin_19	F011550 (F013454)	Protein S100-A9 - Homo sapiens (Human)	P06702|S10A9_HUMAN		13 224,3	0.882	2	3	6	0.024	0.246	true	Cmpd 38, +MSn(904.39), 14.6 min	NIETIINTFHQYSVK	R	L	0.417	33.2	43.9	2			903.952	1 805,8894	1 806,9388	2	-0.04159	-23.02	11	25	true
Chromofungin_19	F011550 (F013454)	Protein S100-A9 - Homo sapiens (Human)	P06702|S10A9_HUMAN		13 224,3	0.882	2	3	6	0.024	0.246	true	Cmpd 96, +MSn(544.21), 23.9 min	QLSFEEFIMLMAR	K	L	0.95	47.1	44.3	2		M9: Oxidation (+15,99)	544.277	1 629,8061	1 630,7974	3	0.01652	10.13	73	85	true
Chromofungin_19	F011550 (F013454)	Protein S100-A9 - Homo sapiens (Human)	P06702|S10A9_HUMAN		13 224,3	0.882	2	3	6	0.024	0.246	true	Cmpd 46, +MSn(550.97), 16.1 min	QLSFEEFIMLMAR	K	L	0.95	51.9	44.2	2		M9: Oxidation (+15,99), M11: Oxidation (+15,99)	549.613	1 645,8142	1 646,7923	3	0.0297	18.04	73	85	true
Chromofungin_19	F011550 (F013454)	Heat shock 70 kDa protein 1 - Homo sapiens (Human)	P08107|HSP71_HUMAN,Q5R7D3|HSP71_PONAB,Q7YQC6|HSP71_CANFA		70 036,0	1	5	6	7	0.028	0.164	true	Cmpd 11, +MSn(744.73), 3.1 min	TTPSYVAFTDTER	R	L	0.95	85.2	44.8	2			744.378	1 486,7395	1 487,7019	2	0.04545	30.55	37	49	true
Chromofungin_19	F011550 (F013454)	Heat shock 70 kDa protein 1 - Homo sapiens (Human)	P08107|HSP71_HUMAN,Q5R7D3|HSP71_PONAB,Q7YQC6|HSP71_CANFA		70 036,0	1	5	6	7	0.028	0.164	true	Cmpd 9, +MSn(830.41), 2.2 min	NQVALNPQNTVFDAK	K	R	0.95	62.6	44.2	2			829.917	1 657,8175	1 658,8502	2	-0.02486	-14.99	57	71	true
Chromofungin_19	F011550 (F013454)	Heat shock 70 kDa protein 1 - Homo sapiens (Human)	P08107|HSP71_HUMAN,Q5R7D3|HSP71_PONAB,Q7YQC6|HSP71_CANFA		70 036,0	1	5	6	7	0.028	0.164	true	Cmpd 131, +MSn(1491.90), 26.6 min	TLSSSTQASLEIDSLFEGIDFYTSITR	R	A	0.95	171	41.6	2			1 491,2495	2 980,4834	2 981,4630	2	0.02824	9.47	273	299	true
Chromofungin_19	F011550 (F013454)	Heat shock 70 kDa protein 1 - Homo sapiens (Human)	P08107|HSP71_HUMAN,Q5R7D3|HSP71_PONAB,Q7YQC6|HSP71_CANFA		70 036,0	1	5	6	7	0.028	0.164	true	Cmpd 54, +MSn(769.54), 18.2 min	SINPDEAVAYGAAVQAAILMGDK	K	S	0.95	35.4	42.9	2			768.717	2 303,1291	2 304,1549	3	-0.01791	-7.772	362	384	true
Chromofungin_19	F011550 (F013454)	Heat shock 70 kDa protein 1 - Homo sapiens (Human)	P08107|HSP71_HUMAN,Q5R7D3|HSP71_PONAB,Q7YQC6|HSP71_CANFA		70 036,0	1	5	6	7	0.028	0.164	true	Cmpd 43, +MSn(774.45), 15.5 min	SINPDEAVAYGAAVQAAILMGDK	K	S	0.95	60.3	42.8	2		M20: Oxidation (+15,99)	774.057	2 319,1462	2 320,1497	3	0.00431	1.858	362	384	true
Chromofungin_19	F011550 (F013454)	Heat shock 70 kDa protein 1 - Homo sapiens (Human)	P08107|HSP71_HUMAN,Q5R7D3|HSP71_PONAB,Q7YQC6|HSP71_CANFA		70 036,0	1	5	6	7	0.028	0.164	true	Cmpd 133, +MSn(995.05), 26.7 min	TLSSSTQASLEIDSLFEGIDFYTSITR	R	A	0.95	84.4	41.6	2			994.503	2 980,4841	2 981,4630	3	0.02897	9.716	273	299	true
Chromofungin_19	F011550 (F013454)	Heat shock 70 kDa protein 1 - Homo sapiens (Human)	P08107|HSP71_HUMAN,Q5R7D3|HSP71_PONAB,Q7YQC6|HSP71_CANFA		70 036,0	1	5	6	7	0.028	0.164	true	Cmpd 52, +MSn(1001.36), 18.0 min	EIAEAYLGYPVTNAVITVPAYFNDSQR	K	Q	0.95	48.3	41.3	2			1 001,1606	3 000,4582	3 001,4947	3	-0.02865	-9.545	129	155	true
Chromofungin_19	F011550 (F013454)	Adenylyl cyclase-associated protein 1 - Homo sapiens (Human)	Q01518|CAP1_HUMAN		51 837,5	0.995	3	4	4	0.016	0.12	true	Cmpd 113, +MSn(850.22), 25.6 min	AYLSIWTELQAYIK	K	E	0.95	74.3	44.1	2			849.926	1 697,8354	1 698,9109	2	-0.06759	-39.79	185	198	true
Chromofungin_19	F011550 (F013454)	Adenylyl cyclase-associated protein 1 - Homo sapiens (Human)	Q01518|CAP1_HUMAN		51 837,5	0.995	3	4	4	0.016	0.12	true	Cmpd 102, +MSn(965.97), 24.5 min	LGLVFDDVVGIVEIINSK	K	D	0.95	110	43.6	2			965.485	1 928,9535	1 930,0902	2	-0.1289	-66.77	378	395	true
Chromofungin_19	F011550 (F013454)	Adenylyl cyclase-associated protein 1 - Homo sapiens (Human)	Q01518|CAP1_HUMAN		51 837,5	0.995	3	4	4	0.016	0.12	true	Cmpd 100, +MSn(644.49), 24.5 min	LGLVFDDVVGIVEIINSK	K	D	0.95	58.7	43.6	2			643.993	1 928,9542	1 930,0902	3	-0.1281	-66.39	378	395	true
Chromofungin_19	F011550 (F013454)	Adenylyl cyclase-associated protein 1 - Homo sapiens (Human)	Q01518|CAP1_HUMAN		51 837,5	0.995	3	4	4	0.016	0.12	true	Cmpd 36, +MSn(943.71), 13.9 min	SSEMNVLIPTEGGDFNEFPVPEQFK	K	T	0.656	24.6	41.7	2		M4: Oxidation (+15,99)	943.138	2 826,3891	2 827,3133	3	0.08366	29.59	434	458	true
Chromofungin_20	F011551 (F013456)	Gelsolin precursor - Homo sapiens (Human)	P06396|GELS_HUMAN		85 679,8	0.867	1	1	1	0.004	0.0192	true	Cmpd 44, +MSn(862.26), 17.8 min	EVQGFESATFLGYFK	R	S	0.95	103	44	2			861.941	1 721,8655	1 722,8380	2	0.03532	20.5	148	162	true
Chromofungin_20	F011551 (F013456)	Alpha-2-macroglobulin precursor - Homo sapiens (Human)	P01023|A2MG_HUMAN,Q5R4N8|A2MG_PONAB		163 258,8	0.867	1	1	1	0.004	0.0204	true	Cmpd 229, +MSn(1069.82), 32.1 min	GGVEDEVTLSAYITIALLEIPLTVTHPVVR	K	N	0.95	91.3	41.2	2			1 069,1945	3 204,5600	3 205,7721	3	-0.2042	-63.7	1093	1122	true
Chromofungin_20	F011551 (F013456)	6-phosphogluconate dehydrogenase, decarboxylating - Homo sapiens (Human)	P00349|6PGD_SHEEP,P14332|6PGD_PIG,P52209|6PGD_HUMAN		53 123,9	0.867	1	1	1	0.004	0.0476	true	Cmpd 112, +MSn(822.46), 25.0 min	WTAISALEYGVPVTLIGEAVFAR	K	C	0.95	67.7	42.4	2			821.741	2 462,2012	2 463,3289	3	-0.12	-48.7	266	288	true
Chromofungin_20	F011551 (F013456)	Serum albumin precursor - Homo sapiens (Human)	P02768|ALBU_HUMAN,Q5NVH5|ALBU_PONAB		69 348,9	0.867	1	1	1	0.004	0.0213	true	Cmpd 53, +MSn(820.66), 19.7 min	DVFLGMFLYEYAR	K	R	0.95	59.2	44.2	2		M6: Oxidation (+15,99)	820.413	1 638,8114	1 639,7830	2	0.03617	22.06	348	360	true
Chromofungin_20	F011551 (F013456)	Leukocyte elastase inhibitor - Homo sapiens (Human)	P30740|ILEU_HUMAN		42 725,8	0.867	1	1	1	0.004	0.0765	true	Cmpd 85, +MSn(1083.30), 23.0 min	VLELPYQGEELSMVILLPDDIEDESTGLK	R	K	0.95	56.3	41	2			1 082,5256	3 244,5532	3 245,6397	3	-0.0787	-24.25	216	244	true
Chromofungin_20	F011551 (F013456)	Alpha-actinin-1 - Homo sapiens (Human)	A5D7D1|ACTN4_BOVIN,O43707|ACTN4_HUMAN,O88990|ACTN3_MOUSE,P05094|ACTN1_CHICK,P12814|ACTN1_HUMAN,P20111|ACTN2_CHICK,P35609|ACTN2_HUMAN,P57780|ACTN4_MOUSE,Q08043|ACTN3_HUMAN,Q0III9|ACTN3_BOVIN,Q2PFV7|ACTN1_MACFA,Q3B7N2|ACTN1_BOVIN,Q3ZC55|ACTN2_BOVIN,Q5RCS6|ACTN4_PONAB,Q7TPR4|ACTN1_MOUSE,Q90734|ACTN4_CHICK,Q9JI91|ACTN2_MOUSE,Q9QXQ0|ACTN4_RAT,Q9Z1P2|ACTN1_RAT		103 043,0	0.99	2	2	3	0.012	0.0269	true	Cmpd 57, +MSn(687.10), 20.1 min	LMLLLEVISGER	K	L	0.95	90.8	44.9	2			686.848	1 371,6814	1 372,7876	2	-0.09835	-71.65	65	76	true
Chromofungin_20	F011551 (F013456)	Alpha-actinin-1 - Homo sapiens (Human)	A5D7D1|ACTN4_BOVIN,O43707|ACTN4_HUMAN,O88990|ACTN3_MOUSE,P05094|ACTN1_CHICK,P12814|ACTN1_HUMAN,P20111|ACTN2_CHICK,P35609|ACTN2_HUMAN,P57780|ACTN4_MOUSE,Q08043|ACTN3_HUMAN,Q0III9|ACTN3_BOVIN,Q2PFV7|ACTN1_MACFA,Q3B7N2|ACTN1_BOVIN,Q3ZC55|ACTN2_BOVIN,Q5RCS6|ACTN4_PONAB,Q7TPR4|ACTN1_MOUSE,Q90734|ACTN4_CHICK,Q9JI91|ACTN2_MOUSE,Q9QXQ0|ACTN4_RAT,Q9Z1P2|ACTN1_RAT		103 043,0	0.99	2	2	3	0.012	0.0269	true	Cmpd 35, +MSn(695.21), 15.4 min	LMLLLEVISGER	K	L	0.95	90.1	44.7	2		M2: Oxidation (+15,99)	694.854	1 387,6914	1 388,7824	2	-0.08321	-59.92	65	76	true
Chromofungin_20	F011551 (F013456)	Alpha-actinin-1 - Homo sapiens (Human)	A5D7D1|ACTN4_BOVIN,O43707|ACTN4_HUMAN,O88990|ACTN3_MOUSE,P05094|ACTN1_CHICK,P12814|ACTN1_HUMAN,P20111|ACTN2_CHICK,P35609|ACTN2_HUMAN,P57780|ACTN4_MOUSE,Q08043|ACTN3_HUMAN,Q0III9|ACTN3_BOVIN,Q2PFV7|ACTN1_MACFA,Q3B7N2|ACTN1_BOVIN,Q3ZC55|ACTN2_BOVIN,Q5RCS6|ACTN4_PONAB,Q7TPR4|ACTN1_MOUSE,Q90734|ACTN4_CHICK,Q9JI91|ACTN2_MOUSE,Q9QXQ0|ACTN4_RAT,Q9Z1P2|ACTN1_RAT		103 043,0	0.99	2	2	3	0.012	0.0269	true	Cmpd 67, +MSn(740.86), 21.3 min	MTLGMIWTIILR	K	F	0.95	63	44.4	2		M1: Oxidation (+15,99), M5: Oxidation (+15,99)	740.375	1 478,7334	1 479,8068	2	-0.06564	-44.36	122	133	true
Chromofungin_20	F011551 (F013456)	Protein S100-A9 - Homo sapiens (Human)	P06702|S10A9_HUMAN		13 224,3	0.99	2	3	5	0.02	0.246	true	Cmpd 45, +MSn(816.27), 18.8 min	QLSFEEFIMLMAR	K	L	0.95	70.3	44.3	2		M11: Oxidation (+15,99)	815.91	1 629,8054	1 630,7974	2	0.01578	9.679	73	85	true
Chromofungin_20	F011551 (F013456)	Protein S100-A9 - Homo sapiens (Human)	P06702|S10A9_HUMAN		13 224,3	0.99	2	3	5	0.02	0.246	true	Cmpd 93, +MSn(816.36), 23.5 min	QLSFEEFIMLMAR	K	L	0.95	74.5	44.3	2		M9: Oxidation (+15,99)	815.91	1 629,8054	1 630,7974	2	0.01578	9.679	73	85	true
Chromofungin_20	F011551 (F013456)	Protein S100-A9 - Homo sapiens (Human)	P06702|S10A9_HUMAN		13 224,3	0.99	2	3	5	0.02	0.246	true	Cmpd 36, +MSn(824.27), 16.1 min	QLSFEEFIMLMAR	K	L	0.95	72.3	44.2	2		M9: Oxidation (+15,99), M11: Oxidation (+15,99)	823.915	1 645,8135	1 646,7923	2	0.02897	17.59	73	85	true
Chromofungin_20	F011551 (F013456)	Protein S100-A9 - Homo sapiens (Human)	P06702|S10A9_HUMAN		13 224,3	0.99	2	3	5	0.02	0.246	true	Cmpd 37, +MSn(550.06), 16.2 min	QLSFEEFIMLMAR	K	L	0.95	54.3	44.2	2		M9: Oxidation (+15,99), M11: Oxidation (+15,99)	549.613	1 645,8142	1 646,7923	3	0.0297	18.04	73	85	true
Chromofungin_20	F011551 (F013456)	Protein S100-A9 - Homo sapiens (Human)	P06702|S10A9_HUMAN		13 224,3	0.99	2	3	5	0.02	0.246	true	Cmpd 32, +MSn(603.30), 14.6 min	NIETIINTFHQYSVK	R	L	0.95	33.1	43.9	2			602.971	1 805,8911	1 806,9388	3	-0.03988	-22.07	11	25	true
Chromofungin_20	F011551 (F013456)	Actin-related protein 3 - Homo sapiens (Human)	P61157|ARP3_BOVIN,P61158|ARP3_HUMAN,Q5R8R1|ARP3_PONAB,Q99JY9|ARP3_MOUSE		47 353,8	0.986	2	2	2	0.008	0.0789	true	Cmpd 90, +MSn(705.68), 23.3 min	DITYFIQQLLR	R	D	0.923	51.3	44.5	2			705.358	1 408,6995	1 409,7795	2	-0.07223	-51.24	199	209	true
Chromofungin_20	F011551 (F013456)	Actin-related protein 3 - Homo sapiens (Human)	P61157|ARP3_BOVIN,P61158|ARP3_HUMAN,Q5R8R1|ARP3_PONAB,Q99JY9|ARP3_MOUSE		47 353,8	0.986	2	2	2	0.008	0.0789	true	Cmpd 41, +MSn(815.91), 16.8 min	GVDDLDFFIGDEAIEKPTYATK	K	W	0.95	78.2	42.6	2			815.407	2 443,1963	2 444,1878	3	0.01627	6.658	54	75	true
Chromofungin_20	F011551 (F013456)	Protein S100-A6 - Homo sapiens (Human)	P06703|S10A6_HUMAN		10 162,4	0.99	2	2	2	0.008	0.311	true	Cmpd 225, +MSn(983.04), 31.8 min	DQEVNFQEYVTFLGALALIYNEALKG	K	-	0.95	54.1	41.6	2			982.491	2 944,4512	2 945,4937	3	-0.03475	-11.8	65	90	true
Chromofungin_20	F011551 (F013456)	Protein S100-A6 - Homo sapiens (Human)	P06703|S10A6_HUMAN		10 162,4	0.99	2	2	2	0.008	0.311	true	Cmpd 201, +MSn(1044.97), 30.1 min	NKDQEVNFQEYVTFLGALALIYNEALK	R	-	0.95	34.8	41.3	2			1 044,1835	3 129,5271	3 130,6099	3	-0.07504	-23.97	63	89	true
Chromofungin_20	F011551 (F013456)	Olfactomedin-4 precursor - Homo sapiens (Human)	Q6UX06|OLFM4_HUMAN		57 263,0	0.99	2	2	2	0.008	0.0706	true	Cmpd 91, +MSn(906.25), 23.3 min	LYNTLDDLLLYINAR	R	E	0.95	60.4	43.8	2			905.459	1 808,9015	1 809,9752	2	-0.06588	-36.4	305	319	true
Chromofungin_20	F011551 (F013456)	Olfactomedin-4 precursor - Homo sapiens (Human)	Q6UX06|OLFM4_HUMAN		57 263,0	0.99	2	2	2	0.008	0.0706	true	Cmpd 54, +MSn(840.17), 19.8 min	LYVYNDGYLLNYDLSVLQKPQ	K	-	0.95	52.7	42.3	2			840.087	2 517,2361	2 518,2867	3	-0.04281	-17	490	510	true
Chromofungin_20	F011551 (F013456)	Protein S100-A8 - Homo sapiens (Human)	P05109|S10A8_HUMAN		10 816,9	0.867	1	2	4	0.016	0.226	true	Cmpd 145, +MSn(1196.72), 26.7 min	ELDINTDGAVNFQEFLILVIK	K	M	0.95	86	42.6	2			1 196,0895	2 390,1633	2 391,2811	2	-0.1099	-45.98	57	77	true
Chromofungin_20	F011551 (F013456)	Protein S100-A8 - Homo sapiens (Human)	P05109|S10A8_HUMAN		10 816,9	0.867	1	2	4	0.016	0.226	true	Cmpd 154, +MSn(798.17), 27.1 min	ELDINTDGAVNFQEFLILVIK	K	M	0.95	76.7	42.6	2			797.73	2 390,1653	2 391,2811	3	-0.108	-45.16	57	77	true
Chromofungin_20	F011551 (F013456)	Protein S100-A8 - Homo sapiens (Human)	P05109|S10A8_HUMAN		10 816,9	0.867	1	2	4	0.016	0.226	true	Cmpd 174, +MSn(798.40), 28.5 min	ELDINTDGAVNFQEFLILVIK	K	M	0.95	55.7	42.6	2			797.73	2 390,1653	2 391,2811	3	-0.108	-45.16	57	77	true
Chromofungin_20	F011551 (F013456)	Protein S100-A8 - Homo sapiens (Human)	P05109|S10A8_HUMAN		10 816,9	0.867	1	2	4	0.016	0.226	true	Cmpd 199, +MSn(797.65), 29.9 min	ELDINTDGAVNFQEFLILVIK	K	M	0.95	46	42.6	2			797.73	2 390,1653	2 391,2811	3	-0.108	-45.16	57	77	true
Chromofungin_20	F011551 (F013456)	Phosphoglycerate kinase 1 - Homo sapiens (Human)	A5A6K4|PGK1_PANTR,P00558|PGK1_HUMAN,P00559|PGK1_HORSE,P09411|PGK1_MOUSE,P16617|PGK1_RAT,P50310|PGK1_CRIGR,Q3T0P6|PGK1_BOVIN		44 597,3	0.999	3	3	3	0.012	0.127	true	Cmpd 82, +MSn(1053.49), 22.7 min	QIVWNGPVGVFEWEAFAR	K	G	0.95	99.4	43.2	2			1 053,0305	2 104,0454	2 105,0609	2	-0.007653	-3.635	333	350	true
Chromofungin_20	F011551 (F013456)	Phosphoglycerate kinase 1 - Homo sapiens (Human)	A5A6K4|PGK1_PANTR,P00558|PGK1_HUMAN,P00559|PGK1_HORSE,P09411|PGK1_MOUSE,P16617|PGK1_RAT,P50310|PGK1_CRIGR,Q3T0P6|PGK1_BOVIN		44 597,3	0.999	3	3	3	0.012	0.127	true	Cmpd 33, +MSn(590.71), 14.7 min	ALESPERPFLAILGGAK	K	V	0.95	54.1	43.9	2			590.299	1 767,8722	1 768,9964	3	-0.1164	-65.81	200	216	true
Chromofungin_20	F011551 (F013456)	Phosphoglycerate kinase 1 - Homo sapiens (Human)	A5A6K4|PGK1_PANTR,P00558|PGK1_HUMAN,P00559|PGK1_HORSE,P09411|PGK1_MOUSE,P16617|PGK1_RAT,P50310|PGK1_CRIGR,Q3T0P6|PGK1_BOVIN		44 597,3	0.999	3	3	3	0.012	0.127	true	Cmpd 22, +MSn(675.28), 11.4 min	ITLPVDFVTADKFDENAK	K	T	0.95	63.1	43.3	2			675.007	2 021,9962	2 023,0389	3	-0.03487	-17.24	280	297	true
Chromofungin_20	F011551 (F013456)	Phosphoglycerate mutase 1 - Homo sapiens (Human)	P18669|PGAM1_HUMAN,P25113|PGAM1_RAT,Q5RFB8|PGAM1_PONAB,Q9DBJ1|PGAM1_MOUSE		28 786,8	0.99	2	3	4	0.016	0.315	true	Cmpd 42, +MSn(842.92), 16.9 min	ALPFWNEEIVPQIK	R	E	0.006	36.4	44	2			842.423	1 682,8314	1 683,9112	2	-0.07198	-42.75	163	176	true
Chromofungin_20	F011551 (F013456)	Phosphoglycerate mutase 1 - Homo sapiens (Human)	P18669|PGAM1_HUMAN,P25113|PGAM1_RAT,Q5RFB8|PGAM1_PONAB,Q9DBJ1|PGAM1_MOUSE		28 786,8	0.99	2	3	4	0.016	0.315	true	Cmpd 157, +MSn(1087.18), 27.2 min	TLWTVLDAIDQMWLPVVR	R	T	0.95	67.4	43.1	2		M12: Oxidation (+15,99)	1 086,5375	2 171,0593	2 172,1532	2	-0.08602	-39.6	66	83	true
Chromofungin_20	F011551 (F013456)	Phosphoglycerate mutase 1 - Homo sapiens (Human)	P18669|PGAM1_HUMAN,P25113|PGAM1_RAT,Q5RFB8|PGAM1_PONAB,Q9DBJ1|PGAM1_MOUSE		28 786,8	0.99	2	3	4	0.016	0.315	true	Cmpd 151, +MSn(726.85), 27.0 min	TLWTVLDAIDQMWLPVVR	R	T	0.95	42.2	43.1	2		M12: Oxidation (+15,99)	724.694	2 171,0600	2 172,1532	3	-0.08529	-39.27	66	83	true
Chromofungin_20	F011551 (F013456)	Phosphoglycerate mutase 1 - Homo sapiens (Human)	P18669|PGAM1_HUMAN,P25113|PGAM1_RAT,Q5RFB8|PGAM1_PONAB,Q9DBJ1|PGAM1_MOUSE		28 786,8	0.99	2	3	4	0.016	0.315	true	Cmpd 161, +MSn(725.33), 27.5 min	TLWTVLDAIDQMWLPVVR	R	T	0.95	73	43.1	2		M12: Oxidation (+15,99)	724.694	2 171,0600	2 172,1532	3	-0.08529	-39.27	66	83	true
Chromofungin_20	F011551 (F013456)	Phosphoglycerate mutase 1 - Homo sapiens (Human)	P18669|PGAM1_HUMAN,P25113|PGAM1_RAT,Q5RFB8|PGAM1_PONAB,Q9DBJ1|PGAM1_MOUSE		28 786,8	0.99	2	3	4	0.016	0.315	false	Cmpd 16, +MSn(812.22), 3.2 min	SYDVPPPPMEPDHPFYSNISK	R	D	0.342	20.9	42.6	2		M9: Oxidation (+15,99)	811.736	2 432,1831	2 433,1075	3	0.08341	34.28	118	138	true
Chromofungin_20	F011551 (F013456)	Phosphoglycerate mutase 1 - Homo sapiens (Human)	P18669|PGAM1_HUMAN,P25113|PGAM1_RAT,Q5RFB8|PGAM1_PONAB,Q9DBJ1|PGAM1_MOUSE		28 786,8	0.99	2	3	4	0.016	0.315	true	Cmpd 71, +MSn(1008.87), 21.6 min	HLEGLSEEAIMELNLPTGIPIVYELDK	K	N	0.95	83.8	41.3	2			1 008,4985	3 022,4722	3 023,5653	3	-0.08529	-28.21	196	222	true
Chromofungin_20	F011551 (F013456)	Transaldolase - Homo sapiens (Human)	P37837|TALDO_HUMAN		37 523,7	0.99	2	2	2	0.008	0.0653	true	Cmpd 15, +MSn(607.51), 3.2 min	LLGELLQDNAK	K	L	0.95	77.1	45	2			607.313	1 212,6114	1 213,6794	2	-0.06014	-49.56	259	269	true
Chromofungin_20	F011551 (F013456)	Transaldolase - Homo sapiens (Human)	P37837|TALDO_HUMAN		37 523,7	0.99	2	2	2	0.008	0.0653	true	Cmpd 48, +MSn(625.80), 19.2 min	LFVLFGAEILK	K	K	0.95	55.4	45	2			625.318	1 248,6195	1 249,7562	2	-0.1289	-103.1	87	97	true
Chromofungin_20	F011551 (F013456)	Plastin-2 - Homo sapiens (Human)	P13796|PLSL_HUMAN		70 274,1	1	15	19	19	0.076	0.322	true	Cmpd 8, +MSn(443.23), 2.2 min	VPVDWNR	K	V	0	30.7	45.4	2			443.24	884.463	885.458	2	0.01292	14.59	435	441	true
Chromofungin_20	F011551 (F013456)	Plastin-2 - Homo sapiens (Human)	P13796|PLSL_HUMAN		70 274,1	1	15	19	19	0.076	0.322	true	Cmpd 7, +MSn(497.77), 2.1 min	IGNFSTDIK	K	D	0.507	45.7	45	2			497.755	993.495	994.521	2	-0.01785	-17.94	286	294	true
Chromofungin_20	F011551 (F013456)	Plastin-2 - Homo sapiens (Human)	P13796|PLSL_HUMAN		70 274,1	1	15	19	19	0.076	0.322	true	Cmpd 19, +MSn(535.56), 8.5 min	LSPEELLLR	K	W	0.95	61.8	44.8	2			535.279	1 068,5434	1 069,6259	2	-0.07467	-69.81	264	272	true
Chromofungin_20	F011551 (F013456)	Plastin-2 - Homo sapiens (Human)	P13796|PLSL_HUMAN		70 274,1	1	15	19	19	0.076	0.322	true	Cmpd 25, +MSn(578.04), 12.0 min	YAFVNWINK	K	A	0.254	43.4	44.9	2			577.797	1 153,5774	1 154,5998	2	-0.01461	-12.65	124	132	true
Chromofungin_20	F011551 (F013456)	Plastin-2 - Homo sapiens (Human)	P13796|PLSL_HUMAN		70 274,1	1	15	19	19	0.076	0.322	true	Cmpd 26, +MSn(617.44), 13.3 min	IGLFADIELSR	K	N	0.95	81.6	45.3	2			617.317	1 232,6174	1 233,6845	2	-0.05929	-48.06	234	244	true
Chromofungin_20	F011551 (F013456)	Plastin-2 - Homo sapiens (Human)	P13796|PLSL_HUMAN		70 274,1	1	15	19	19	0.076	0.322	true	Cmpd 76, +MSn(703.69), 22.1 min	LNLAFIANLFNR	K	Y	0.95	79.4	44.7	2			703.356	1 404,6974	1 405,7955	2	-0.09029	-64.23	362	373	true
Chromofungin_20	F011551 (F013456)	Plastin-2 - Homo sapiens (Human)	P13796|PLSL_HUMAN		70 274,1	1	15	19	19	0.076	0.322	true	Cmpd 49, +MSn(738.36), 19.3 min	TLTLALIWQLMR	R	R	0.95	59.2	44.7	2		M11: Oxidation (+15,99)	737.879	1 473,7414	1 474,8458	2	-0.09652	-65.45	489	500	true
Chromofungin_20	F011551 (F013456)	Plastin-2 - Homo sapiens (Human)	P13796|PLSL_HUMAN		70 274,1	1	15	19	19	0.076	0.322	true	Cmpd 13, +MSn(760.19), 2.9 min	MINLSVPDTIDER	K	T	0.95	69	44.4	2		M1: Oxidation (+15,99)	759.885	1 517,7534	1 518,7475	2	0.01371	9.027	166	178	true
Chromofungin_20	F011551 (F013456)	Plastin-2 - Homo sapiens (Human)	P13796|PLSL_HUMAN		70 274,1	1	15	19	19	0.076	0.322	true	Cmpd 30, +MSn(768.15), 14.3 min	YTLNILEEIGGGQK	R	V	0.95	122	44.3	2			767.889	1 533,7615	1 534,8119	2	-0.04256	-27.73	502	515	true
Chromofungin_20	F011551 (F013456)	Plastin-2 - Homo sapiens (Human)	P13796|PLSL_HUMAN		70 274,1	1	15	19	19	0.076	0.322	true	Cmpd 18, +MSn(793.26), 6.7 min	VYALPEDLVEVNPK	R	M	0.95	83.6	44.2	2			793.399	1 584,7815	1 585,8479	2	-0.05856	-36.93	597	610	true
Chromofungin_20	F011551 (F013456)	Plastin-2 - Homo sapiens (Human)	P13796|PLSL_HUMAN		70 274,1	1	15	19	19	0.076	0.322	true	Cmpd 17, +MSn(838.95), 5.4 min	FSLVGIGGQDLNEGNR	K	T	0.95	96.5	44.2	2			838.42	1 674,8254	1 675,8404	2	-0.007165	-4.275	473	488	true
Chromofungin_20	F011551 (F013456)	Plastin-2 - Homo sapiens (Human)	P13796|PLSL_HUMAN		70 274,1	1	15	19	19	0.076	0.322	true	Cmpd 61, +MSn(900.76), 20.6 min	VNDDIIVNWVNETLR	K	E	0.95	100	43.8	2			900.452	1 798,8874	1 799,9293	2	-0.03402	-18.9	516	530	true
Chromofungin_20	F011551 (F013456)	Plastin-2 - Homo sapiens (Human)	P13796|PLSL_HUMAN		70 274,1	1	15	19	19	0.076	0.322	true	Cmpd 110, +MSn(928.92), 24.8 min	EGKPYLVLGLLWQVIK	K	I	0.95	65.9	43.7	2			928.461	1 854,9054	1 856,1053	2	-0.1921	-103.5	218	233	true
Chromofungin_20	F011551 (F013456)	Plastin-2 - Homo sapiens (Human)	P13796|PLSL_HUMAN		70 274,1	1	15	19	19	0.076	0.322	true	Cmpd 92, +MSn(1184.73), 23.4 min	VNHLYSDLSDALVIFQLYEK	R	I	0.95	124	42.7	2			1 184,0906	2 366,1655	2 367,2237	2	-0.05038	-21.28	413	432	true
Chromofungin_20	F011551 (F013456)	Plastin-2 - Homo sapiens (Human)	P13796|PLSL_HUMAN		70 274,1	1	15	19	19	0.076	0.322	true	Cmpd 52, +MSn(492.70), 19.5 min	TLTLALIWQLMR	R	R	0.95	37.3	44.7	2		M11: Oxidation (+15,99)	492.255	1 473,7401	1 474,8458	3	-0.09786	-66.36	489	500	true
Chromofungin_20	F011551 (F013456)	Plastin-2 - Homo sapiens (Human)	P13796|PLSL_HUMAN		70 274,1	1	15	19	19	0.076	0.322	true	Cmpd 63, +MSn(600.83), 20.8 min	VNDDIIVNWVNETLR	K	E	0.95	66.9	43.8	2			600.637	1 798,8862	1 799,9293	3	-0.03524	-19.58	516	530	true
Chromofungin_20	F011551 (F013456)	Plastin-2 - Homo sapiens (Human)	P13796|PLSL_HUMAN		70 274,1	1	15	19	19	0.076	0.322	true	Cmpd 109, +MSn(619.87), 24.8 min	EGKPYLVLGLLWQVIK	K	I	0.95	41.6	43.7	2			619.309	1 854,9051	1 856,1053	3	-0.1923	-103.6	218	233	true
Chromofungin_20	F011551 (F013456)	Plastin-2 - Homo sapiens (Human)	P13796|PLSL_HUMAN		70 274,1	1	15	19	19	0.076	0.322	true	Cmpd 94, +MSn(790.28), 23.5 min	VNHLYSDLSDALVIFQLYEK	R	I	0.95	53	42.7	2			789.73	2 366,1653	2 367,2237	3	-0.05062	-21.38	413	432	true
Chromofungin_20	F011551 (F013456)	Plastin-2 - Homo sapiens (Human)	P13796|PLSL_HUMAN		70 274,1	1	15	19	19	0.076	0.322	true	Cmpd 105, +MSn(900.80), 24.4 min	ISTSLPVLDLIDAIQPGSINYDLLK	K	T	0.95	76.6	42	2			900.116	2 697,3262	2 698,4923	3	-0.1583	-58.66	546	570	true
Chromofungin_20	F011551 (F013456)	Leukotriene A-4 hydrolase - Homo sapiens (Human)	P09960|LKHA4_HUMAN		69 269,1	0.99	2	2	2	0.008	0.0638	true	Cmpd 9, +MSn(640.15), 2.2 min	TLTGTAALTVQSQEDNLR	R	S	0.95	36.4	43.5	2			639.99	1 916,9452	1 917,9884	3	-0.03536	-18.44	34	51	true
Chromofungin_20	F011551 (F013456)	Leukotriene A-4 hydrolase - Homo sapiens (Human)	P09960|LKHA4_HUMAN		69 269,1	0.99	2	2	2	0.008	0.0638	true	Cmpd 27, +MSn(780.34), 14.0 min	LVVDLTDIDPDVAYSSVPYEK	K	G	0.95	77	42.9	2			780.054	2 337,1401	2 338,1710	3	-0.02303	-9.851	366	386	true
Chromofungin_20	F011551 (F013456)	Glucose-6-phosphate isomerase - Homo sapiens (Human)	P06744|G6PI_HUMAN		63 130,4	1	6	7	8	0.032	0.176	true	Cmpd 5, +MSn(522.38), 1.7 min	SNTPILVDGK	R	D	0	27.3	45.6	2			522.275	1 042,5354	1 043,5738	2	-0.0306	-29.33	107	116	true
Chromofungin_20	F011551 (F013456)	Glucose-6-phosphate isomerase - Homo sapiens (Human)	P06744|G6PI_HUMAN		63 130,4	1	6	7	8	0.032	0.176	true	Cmpd 80, +MSn(853.14), 22.5 min	ILLANFLAQTEALMR	K	G	0.95	100	44.1	2			852.428	1 702,8395	1 703,9520	2	-0.1047	-61.45	424	438	true
Chromofungin_20	F011551 (F013456)	Glucose-6-phosphate isomerase - Homo sapiens (Human)	P06744|G6PI_HUMAN		63 130,4	1	6	7	8	0.032	0.176	true	Cmpd 38, +MSn(860.69), 16.3 min	ILLANFLAQTEALMR	K	G	0.95	86.6	44.1	2		M14: Oxidation (+15,99)	860.43	1 718,8435	1 719,9469	2	-0.09554	-55.55	424	438	true
Chromofungin_20	F011551 (F013456)	Glucose-6-phosphate isomerase - Homo sapiens (Human)	P06744|G6PI_HUMAN		63 130,4	1	6	7	8	0.032	0.176	true	Cmpd 29, +MSn(916.88), 14.2 min	TLAQLNPESSLFIIASK	K	T	0.95	76.7	43.9	2			916.461	1 830,9054	1 832,0171	2	-0.1038	-56.69	195	211	true
Chromofungin_20	F011551 (F013456)	Glucose-6-phosphate isomerase - Homo sapiens (Human)	P06744|G6PI_HUMAN		63 130,4	1	6	7	8	0.032	0.176	true	Cmpd 89, +MSn(1174.17), 23.2 min	EFGIDPQNMFEFWDWVGGR	K	Y	0.95	79.6	43	2		M9: Oxidation (+15,99)	1 173,5825	2 345,1494	2 346,0291	2	0.1281	54.6	255	273	true
Chromofungin_20	F011551 (F013456)	Glucose-6-phosphate isomerase - Homo sapiens (Human)	P06744|G6PI_HUMAN		63 130,4	1	6	7	8	0.032	0.176	true	Cmpd 127, +MSn(1283.55), 25.9 min	IFVQGIIWDINSFDQWGVELGK	K	Q	0.95	124	42.3	2			1 282,6305	2 563,2453	2 564,3189	2	-0.06576	-25.64	498	519	true
Chromofungin_20	F011551 (F013456)	Glucose-6-phosphate isomerase - Homo sapiens (Human)	P06744|G6PI_HUMAN		63 130,4	1	6	7	8	0.032	0.176	true	Cmpd 11, +MSn(570.37), 2.8 min	VFEGNRPTNSIVFTK	K	L	0.824	27.3	44.1	2			570.288	1 707,8422	1 708,9023	3	-0.05233	-30.62	467	481	true
Chromofungin_20	F011551 (F013456)	Glucose-6-phosphate isomerase - Homo sapiens (Human)	P06744|G6PI_HUMAN		63 130,4	1	6	7	8	0.032	0.176	true	Cmpd 125, +MSn(856.11), 25.8 min	IFVQGIIWDINSFDQWGVELGK	K	Q	0.95	88.6	42.3	2			855.423	2 563,2471	2 564,3189	3	-0.06405	-24.98	498	519	true
Castestatin_1	F011553 (F013458)	Protein S100-A9 - Homo sapiens (Human)	P06702|S10A9_HUMAN		13 224,3	0.902	1	1	1	0.004	0.114	true	Cmpd 109, +MSn(815.87), 24.1 min	QLSFEEFIMLMAR	K	L	0.95	61.1	44.3	2		M9: Oxidation (+15,99)	815.91	1 629,8054	1 630,7974	2	0.01578	9.679	73	85	true
Castestatin_1	F011553 (F013458)	Protein S100-A12 - Homo sapiens (Human)	P80511|S10AC_HUMAN		10 557,4	0.902	1	1	1	0.004	0.348	true	Cmpd 221, +MSn(1194.36), 32.1 min	AVIDEIFQGLDANQDEQVDFQEFISLVAIALK	K	A	0.95	59.1	41.2	2			1 193,5876	3 577,7392	3 578,8270	3	-0.07992	-22.33	52	83	true
Castestatin_6	F011558 (F013468)	Actin, cytoplasmic 1 - Homo sapiens (Human)	A2BDB0|ACTG_XENLA,O18500|ACT2_SACKO,O18840|ACTB_CANFA,O42161|ACTB_SALSA,O93400|ACTB_XENLA,P02572|ACT2_DROME,P02576|ACTA_PHYPO,P02578|ACT1_ACACA,P04829|ACT3_BOMMO,P07830|ACT1_DICDI,P10983|ACT1_CAEEL,P10984|ACT2_CAEEL,P10986|ACT4_CAEEL,P10987|ACT1_DROME,P12716|ACTC_PISOC,P15475|ACTB_XENBO,P18603|ACT4_ARTSX,P29751|ACTB_RABIT,P30162|ACT1_ONCVO,P30163|ACT2_ONCVO,P41339|ACTA_LIMPO,P41340|ACT3_LIMPO,P41…		41 719,8	0.902	1	1	1	0.004	0.0293	true	Cmpd 4, +MSn(600.43), 1.2 min	DSYVGDEAQSK	K	R	0.95	63.3	47.3	2			599.758	1 197,4994	1 198,5228	2	-0.01559	-13.01	51	61	true
Castestatin_7	F011559 (F013470)	Actin, cytoplasmic 1 - Homo sapiens (Human)	A2BDB0|ACTG_XENLA,O18500|ACT2_SACKO,O18840|ACTB_CANFA,O42161|ACTB_SALSA,O93400|ACTB_XENLA,P02572|ACT2_DROME,P02576|ACTA_PHYPO,P02578|ACT1_ACACA,P04829|ACT3_BOMMO,P07830|ACT1_DICDI,P10983|ACT1_CAEEL,P10984|ACT2_CAEEL,P10986|ACT4_CAEEL,P10987|ACT1_DROME,P12716|ACTC_PISOC,P15475|ACTB_XENBO,P18603|ACT4_ARTSX,P29751|ACTB_RABIT,P30162|ACT1_ONCVO,P30163|ACT2_ONCVO,P41339|ACTA_LIMPO,P41340|ACT3_LIMPO,P41…		41 719,8	0.902	1	1	1	0.004	0.0293	true	Cmpd 3, +MSn(599.74), 1.2 min	DSYVGDEAQSK	K	R	0.95	56.8	45.1	2			599.805	1 197,5935	1 198,5228	2	0.07853	65.52	51	61	true
Castestatin_8	F011560 (F013472)	Hemoglobin subunit alpha - Homo sapiens (Human)	P69905|HBA_HUMAN,P69906|HBA_PANPA,P69907|HBA_PANTR		15 239,6	0.902	1	1	1	0.004	0.106	true	Cmpd 19, +MSn(510.76), 2.2 min	VGAHAGEYGAEALER	K	M	0.95	56.6	44.5	2			510.596	1 528,7661	1 529,7349	3	0.03898	25.48	18	32	true
Castestatin_9	F011561 (F013475)	Hemoglobin subunit beta - Homo sapiens (Human)	P02024|HBB_GORGO,P68871|HBB_HUMAN,P68872|HBB_PANPA,P68873|HBB_PANTR		15 980,0	0.902	1	1	1	0.00402	0.0884	true	Cmpd 11, +MSn(657.82), 1.8 min	VNVDEVGGEALGR	K	L	0.95	79.4	45	2			657.84	1 313,6634	1 314,6654	2	0.005897	4.486	19	31	true
Castestatin_10	F011562 (F013477)	High mobility group protein B2 - Homo sapiens (Human)	P17741|HMGB2_PIG,P26583|HMGB2_HUMAN,P30681|HMGB2_MOUSE,P40673|HMGB2_BOVIN,P52925|HMGB2_RAT		24 016,6	0.902	1	1	1	0.004	0.0526	true	Cmpd 22, +MSn(633.26), 2.7 min	LGEMWSEQSAK	K	D	0.95	57.1	44.7	2			633.324	1 264,6334	1 265,5837	2	0.05753	45.46	129	139	true
Castestatin_10	F011562 (F013477)	Hemoglobin subunit beta - Homo sapiens (Human)	P02024|HBB_GORGO,P68871|HBB_HUMAN,P68872|HBB_PANPA,P68873|HBB_PANTR		15 980,0	0.99	2	2	3	0.012	0.197	true	Cmpd 12, +MSn(657.86), 1.9 min	VNVDEVGGEALGR	K	L	0.95	80.8	45	2			657.84	1 313,6634	1 314,6654	2	0.005897	4.486	19	31	true
Castestatin_10	F011562 (F013477)	Hemoglobin subunit beta - Homo sapiens (Human)	P02024|HBB_GORGO,P68871|HBB_HUMAN,P68872|HBB_PANPA,P68873|HBB_PANTR		15 980,0	0.99	2	2	3	0.012	0.197	true	Cmpd 60, +MSn(557.34), 11.0 min	VLGAFSDGLAHLDNLK	K	G	0.117	21.3	44.1	2			557.283	1 668,8242	1 669,8914	3	-0.05941	-35.58	68	83	true
Castestatin_10	F011562 (F013477)	Hemoglobin subunit beta - Homo sapiens (Human)	P02024|HBB_GORGO,P68871|HBB_HUMAN,P68872|HBB_PANPA,P68873|HBB_PANTR		15 980,0	0.99	2	2	3	0.012	0.197	true	Cmpd 55, +MSn(557.42), 10.4 min	VLGAFSDGLAHLDNLK	K	G	0.95	43.6	44.1	2			557.283	1 668,8242	1 669,8914	3	-0.05941	-35.58	68	83	true
Castestatin_11	F011563 (F013479)	Heterogeneous nuclear ribonucleoproteins A2/B1 - Homo sapiens (Human)	O88569|ROA2_MOUSE,P22626|ROA2_HUMAN,Q2HJ60|ROA2_BOVIN,Q5RBU8|ROA2_PONAB		37 412,3	0.902	1	1	1	0.00402	0.0453	true	Cmpd 79, +MSn(900.36), 15.1 min	LFIGGLSFETTEESLR	K	N	0.95	88.7	43.9	2			899.949	1 797,8834	1 798,9229	2	-0.0317	-17.62	23	38	true
Castestatin_11	F011563 (F013479)	Phosphatidylethanolamine-binding protein 1 - Homo sapiens (Human)	P13696|PEBP1_BOVIN,P30086|PEBP1_HUMAN,P31044|PEBP1_RAT,P48737|PEBP1_MACFA,P70296|PEBP1_MOUSE,Q3YIX4|PEBP1_CANFA,Q5R4R0|PEBP1_PONAB,Q8MK67|PEBP1_RABIT		21 038,9	0.902	1	1	1	0.00402	0.0749	true	Cmpd 32, +MSn(781.71), 5.8 min	LYTLVLTDPDAPSR	K	K	0.95	83.3	44.6	2			780.894	1 559,7734	1 560,8276	2	-0.04635	-29.7	63	76	true
Castestatin_11	F011563 (F013479)	Heterogeneous nuclear ribonucleoprotein A1 - Homo sapiens (Human)	A5A6H4|ROA1_PANTR,P04256|ROA1_RAT,P09651|ROA1_HUMAN,P09867|ROA1_BOVIN,P0C7M2|RA1L3_HUMAN,P49312|ROA1_MOUSE		38 828,1	0.902	1	1	1	0.00402	0.0538	true	Cmpd 116, +MSn(716.89), 19.2 min	GFGFVTYATVEEVDAAMNAR	R	P	0.95	64.4	43	2			716.694	2 147,0600	2 148,0072	3	0.06071	28.26	56	75	true
Castestatin_11	F011563 (F013479)	Filamin-A - Homo sapiens (Human)	P21333|FLNA_HUMAN		280 711,4	0.902	1	1	1	0.00402	0.0121	true	Cmpd 150, +MSn(1186.15), 22.9 min	DLGDGVYGFEYYPMVPGTYIVTITWGGQNIGR	K	S	0.95	63.9	41.2	2		M14: Oxidation (+15,99)	1 185,5886	3 553,7422	3 554,6942	3	0.05582	15.7	532	563	true
Castestatin_11	F011563 (F013479)	Low affinity immunoglobulin gamma Fc region receptor III-B precursor - Homo sapiens (Human)	O75015|FCG3B_HUMAN		26 198,0	0.902	1	1	1	0.00402	0.0644	true	Cmpd 126, +MSn(905.05), 20.4 min	AVVFLEPQWYSVLEK	K	D	0.95	60.5	43.9	2			904.455	1 806,8934	1 807,9635	2	-0.06222	-34.41	26	40	true
Castestatin_11	F011563 (F013479)	Alpha-1-acid glycoprotein 1 precursor - Homo sapiens (Human)	P02763|A1AG1_HUMAN,P19652|A1AG2_HUMAN		23 494,1	0.902	1	1	2	0.00803	0.0448	true	Cmpd 95, +MSn(581.88), 16.8 min	WFYIASAFR	K	N	0.95	54.1	45.3	2			580.798	1 159,5814	1 160,5892	2	3.762e-05	0.03241	43	51	true
Castestatin_11	F011563 (F013479)	Haptoglobin precursor [Contains: Haptoglobin alpha chain; Haptoglobin beta chain] - Homo sapiens (Human)	P00738|HPT_HUMAN,Q5R5F6|HPT_PONAB		45 186,9	0.99	2	2	2	0.00803	0.0468	true	Cmpd 24, +MSn(491.09), 3.9 min	VGYVSGWGR	R	N	0.95	57.9	45.1	2			490.752	979.489	980.495	2	0.00193	1.968	278	286	true
Castestatin_11	F011563 (F013479)	Haptoglobin precursor [Contains: Haptoglobin alpha chain; Haptoglobin beta chain] - Homo sapiens (Human)	P00738|HPT_HUMAN,Q5R5F6|HPT_PONAB		45 186,9	0.99	2	2	2	0.00803	0.0468	true	Cmpd 23, +MSn(602.55), 3.6 min	VTSIQDWVQK	K	T	0.95	45.7	45.4	2			602.308	1 202,5995	1 203,6374	2	-0.03011	-25.02	392	401	true
Castestatin_11	F011563 (F013479)	SH3 domain-binding glutamic acid-rich-like protein - Homo sapiens (Human)	O75368|SH3L1_HUMAN,Q4R7R5|SH3L1_MACFA,Q5RFN7|SH3L1_PONAB,Q9JJU8|SH3L1_MOUSE		12 756,5	0.99	2	2	2	0.00803	0.202	true	Cmpd 44, +MSn(596.03), 8.7 min	GDYDAFFEAR	R	E	0.95	54.8	45.3	2			595.805	1 189,5935	1 190,5119	2	0.08939	75.08	77	86	true
Castestatin_11	F011563 (F013479)	SH3 domain-binding glutamic acid-rich-like protein - Homo sapiens (Human)	O75368|SH3L1_HUMAN,Q4R7R5|SH3L1_MACFA,Q5RFN7|SH3L1_PONAB,Q9JJU8|SH3L1_MOUSE		12 756,5	0.99	2	2	2	0.00803	0.202	true	Cmpd 8, +MSn(642.48), 1.9 min	VYIASSSGSTAIK	R	K	0.95	46.6	44.7	2			642.33	1 282,6434	1 283,6847	2	-0.03341	-26.03	5	17	true
Castestatin_11	F011563 (F013479)	Gelsolin precursor - Homo sapiens (Human)	P06396|GELS_HUMAN		85 679,8	0.99	2	2	2	0.00803	0.0524	true	Cmpd 29, +MSn(916.15), 5.2 min	QTQVSVLPEGGETPLFK	K	Q	0.95	52.7	43.7	2			915.46	1 828,9034	1 829,9652	2	-0.05392	-29.46	374	390	true
Castestatin_11	F011563 (F013479)	Gelsolin precursor - Homo sapiens (Human)	P06396|GELS_HUMAN		85 679,8	0.99	2	2	2	0.00803	0.0524	true	Cmpd 122, +MSn(924.84), 20.1 min	VPVDPATYGQFYGGDSYIILYNYR	K	H	0.95	79.4	41.9	2			924.465	2 770,3701	2 771,3355	3	0.0424	15.3	458	481	true
Castestatin_11	F011563 (F013479)	Beta-2-microglobulin precursor [Contains: Beta-2-microglobulin form pI 5.3] - Homo sapiens (Human)	P16213|B2MG_PONPY,P61769|B2MG_HUMAN,P61770|B2MG_PANTR,P61771|B2MG_GORGO		13 696,9	0.902	1	2	2	0.00803	0.143	true	Cmpd 163, +MSn(1102.64), 25.7 min	DWSFYLLYYTEFTPTEK	K	D	0.95	62.4	43	2			1 102,0465	2 202,0774	2 203,0277	2	0.05753	26.11	79	95	true
Castestatin_11	F011563 (F013479)	Beta-2-microglobulin precursor [Contains: Beta-2-microglobulin form pI 5.3] - Homo sapiens (Human)	P16213|B2MG_PONPY,P61769|B2MG_HUMAN,P61770|B2MG_PANTR,P61771|B2MG_GORGO		13 696,9	0.902	1	2	2	0.00803	0.143	true	Cmpd 162, +MSn(735.86), 25.5 min	DWSFYLLYYTEFTPTEK	K	D	0.95	57.2	43	2			735.034	2 202,0771	2 203,0277	3	0.05729	26	79	95	true
Castestatin_11	F011563 (F013479)	Matrix metalloproteinase-9 precursor - Homo sapiens (Human)	P14780|MMP9_HUMAN		78 410,7	0.974	2	2	2	0.00803	0.0283	true	Cmpd 46, +MSn(576.99), 9.2 min	SLGPALLLLQK	K	Q	0.95	69.5	44.8	2			576.795	1 151,5735	1 152,7359	2	-0.1546	-134.2	66	76	true
Castestatin_11	F011563 (F013479)	Matrix metalloproteinase-9 precursor - Homo sapiens (Human)	P14780|MMP9_HUMAN		78 410,7	0.974	2	2	2	0.00803	0.0283	true	Cmpd 27, +MSn(592.72), 4.4 min	QLAEEYLYR	R	Y	0.854	33.5	45	2			592.808	1 183,5995	1 184,5952	2	0.01212	10.23	43	51	true
Castestatin_11	F011563 (F013479)	Profilin-1 - Homo sapiens (Human)	P07737|PROF1_HUMAN		15 036,3	1	5	6	8	0.0321	0.457	true	Cmpd 26, +MSn(437.73), 4.3 min	TLVLLMGK	K	E	0.95	45.1	46.5	2			437.747	873.477	874.544	2	-0.0585	-66.89	109	116	true
Castestatin_11	F011563 (F013479)	Profilin-1 - Homo sapiens (Human)	P07737|PROF1_HUMAN		15 036,3	1	5	6	8	0.0321	0.457	true	Cmpd 14, +MSn(446.13), 2.4 min	TLVLLMGK	K	E	0.725	31.9	46	2		M6: Oxidation (+15,99)	445.733	889.449	890.539	2	-0.08144	-91.46	109	116	true
Castestatin_11	F011563 (F013479)	Profilin-1 - Homo sapiens (Human)	P07737|PROF1_HUMAN		15 036,3	1	5	6	8	0.0321	0.457	true	Cmpd 17, +MSn(607.67), 2.7 min	DSPSVWAAVPGK	K	T	0.95	53.4	45	2			607.313	1 212,6114	1 213,6218	2	-0.002526	-2.081	27	38	true
Castestatin_11	F011563 (F013479)	Profilin-1 - Homo sapiens (Human)	P07737|PROF1_HUMAN		15 036,3	1	5	6	8	0.0321	0.457	true	Cmpd 30, +MSn(736.60), 5.4 min	SSFYVNGLTLGGQK	R	C	0.95	54.1	44.5	2			735.875	1 469,7334	1 470,7594	2	-0.01815	-12.34	57	70	true
Castestatin_11	F011563 (F013479)	Profilin-1 - Homo sapiens (Human)	P07737|PROF1_HUMAN		15 036,3	1	5	6	8	0.0321	0.457	true	Cmpd 56, +MSn(813.60), 10.9 min	DSLLQDGEFSMDLR	R	T	0.95	106	44.2	2			813.412	1 624,8075	1 625,7484	2	0.06693	41.17	76	89	true
Castestatin_11	F011563 (F013479)	Profilin-1 - Homo sapiens (Human)	P07737|PROF1_HUMAN		15 036,3	1	5	6	8	0.0321	0.457	true	Cmpd 28, +MSn(821.78), 5.0 min	DSLLQDGEFSMDLR	R	T	0.95	77.3	44.2	2		M11: Oxidation (+15,99)	821.413	1 640,8094	1 641,7432	2	0.07401	45.08	76	89	true
Castestatin_11	F011563 (F013479)	Profilin-1 - Homo sapiens (Human)	P07737|PROF1_HUMAN		15 036,3	1	5	6	8	0.0321	0.457	true	Cmpd 54, +MSn(822.84), 10.7 min	TFVNITPAEVGVLVGK	K	D	0.95	73.3	44.1	2			822.418	1 642,8194	1 643,9373	2	-0.1101	-66.96	39	54	true
Castestatin_11	F011563 (F013479)	Profilin-1 - Homo sapiens (Human)	P07737|PROF1_HUMAN		15 036,3	1	5	6	8	0.0321	0.457	true	Cmpd 57, +MSn(548.75), 11.1 min	TFVNITPAEVGVLVGK	K	D	0.95	81.5	44.1	2			548.615	1 642,8202	1 643,9373	3	-0.1093	-66.51	39	54	true
Castestatin_11	F011563 (F013479)	Lactotransferrin precursor - Homo sapiens (Human)	P02788|TRFL_HUMAN		78 164,3	0.999	3	5	5	0.0201	0.0676	true	Cmpd 96, +MSn(565.55), 16.9 min	EDAIWNLLR	K	Q	0.95	53.4	45.3	2			565.295	1 128,5754	1 129,6008	2	-0.01754	-15.53	283	291	true
Castestatin_11	F011563 (F013479)	Lactotransferrin precursor - Homo sapiens (Human)	P02788|TRFL_HUMAN		78 164,3	0.999	3	5	5	0.0201	0.0676	true	Cmpd 77, +MSn(1036.51), 15.0 min	ADAVTLDGGFIYEAGLAPYK	R	L	0.95	121	43.4	2			1 036,0126	2 070,0095	2 071,0391	2	-0.02181	-10.53	73	92	true
Castestatin_11	F011563 (F013479)	Lactotransferrin precursor - Homo sapiens (Human)	P02788|TRFL_HUMAN		78 164,3	0.999	3	5	5	0.0201	0.0676	true	Cmpd 111, +MSn(1045.20), 18.7 min	IDSGLYLGSGYFTAIQNLR	R	K	0.95	110	43.2	2			1 044,5215	2 087,0273	2 088,0767	2	-0.04159	-19.92	333	351	true
Castestatin_11	F011563 (F013479)	Lactotransferrin precursor - Homo sapiens (Human)	P02788|TRFL_HUMAN		78 164,3	0.999	3	5	5	0.0201	0.0676	true	Cmpd 75, +MSn(691.05), 14.8 min	ADAVTLDGGFIYEAGLAPYK	R	L	0.95	52.2	43.4	2			691.01	2 070,0080	2 071,0391	3	-0.02328	-11.24	73	92	true
Castestatin_11	F011563 (F013479)	Lactotransferrin precursor - Homo sapiens (Human)	P02788|TRFL_HUMAN		78 164,3	0.999	3	5	5	0.0201	0.0676	true	Cmpd 112, +MSn(697.06), 18.8 min	IDSGLYLGSGYFTAIQNLR	R	K	0.95	58	43.2	2			696.683	2 087,0271	2 088,0767	3	-0.04183	-20.03	333	351	true
Castestatin_12	F011564 (F013481)	Heterogeneous nuclear ribonucleoproteins A2/B1 - Homo sapiens (Human)	O88569|ROA2_MOUSE,P22626|ROA2_HUMAN,Q2HJ60|ROA2_BOVIN,Q5RBU8|ROA2_PONAB		37 412,3	0.849	1	1	1	0.004	0.0453	true	Cmpd 81, +MSn(900.27), 15.0 min	LFIGGLSFETTEESLR	K	N	0.95	113	43.9	2			899.949	1 797,8834	1 798,9229	2	-0.0317	-17.62	23	38	true
Castestatin_12	F011564 (F013481)	Gelsolin precursor - Homo sapiens (Human)	P06396|GELS_HUMAN		85 679,8	0.849	1	1	1	0.004	0.0307	true	Cmpd 125, +MSn(924.55), 20.3 min	VPVDPATYGQFYGGDSYIILYNYR	K	H	0.95	75.7	41.9	2			924.465	2 770,3701	2 771,3355	3	0.0424	15.3	458	481	true
Castestatin_12	F011564 (F013481)	Neutrophil gelatinase-associated lipocalin precursor - Homo sapiens (Human)	P80188|NGAL_HUMAN		22 570,9	0.849	1	1	1	0.004	0.0657	true	Cmpd 83, +MSn(716.45), 15.3 min	WYVVGLAGNAILR	K	E	0.95	62.1	44.6	2			716.365	1 430,7154	1 431,8112	2	-0.08798	-61.45	51	63	true
Castestatin_12	F011564 (F013481)	Adenylyl cyclase-associated protein 1 - Homo sapiens (Human)	Q01518|CAP1_HUMAN		51 837,5	0.849	1	1	1	0.004	0.0379	true	Cmpd 173, +MSn(644.38), 24.4 min	LGLVFDDVVGIVEIINSK	K	D	0.95	58.2	43.6	2			643.993	1 928,9542	1 930,0902	3	-0.1281	-66.39	378	395	true
Castestatin_12	F011564 (F013481)	Hemoglobin subunit beta - Homo sapiens (Human)	P02024|HBB_GORGO,P68871|HBB_HUMAN,P68872|HBB_PANPA,P68873|HBB_PANTR		15 980,0	0.849	1	1	1	0.004	0.068	true	Cmpd 63, +MSn(638.52), 12.7 min	LLVVYPWTQR	R	F	0.95	57.2	45.2	2			637.832	1 273,6474	1 274,7262	2	-0.07089	-55.61	32	41	true
Castestatin_12	F011564 (F013481)	Cofilin-1 - Homo sapiens (Human)	P23528|COF1_HUMAN		18 485,1	0.849	1	1	1	0.004	0.102	true	Cmpd 136, +MSn(664.25), 21.1 min	KEDLVFIFWAPESAPLK	K	S	0.95	56.9	43.6	2			664.005	1 988,9901	1 990,0694	3	-0.0715	-35.93	96	112	true
Castestatin_12	F011564 (F013481)	Pleckstrin - Homo sapiens (Human)	P08567|PLEK_HUMAN,Q6Q308|PLEK_CANFA		40 080,4	0.973	2	2	2	0.008	0.0743	true	Cmpd 213, +MSn(966.08), 29.4 min	SEEENLFEIITADEVHYFLQAATPK	K	E	0.95	71.2	41.7	2			965.481	2 893,4211	2 894,4098	3	0.0192	6.634	309	333	true
Castestatin_12	F011564 (F013481)	Pleckstrin - Homo sapiens (Human)	P08567|PLEK_HUMAN,Q6Q308|PLEK_CANFA		40 080,4	0.973	2	2	2	0.008	0.0743	true	Cmpd 201, +MSn(1008.62), 27.9 min	KSEEENLFEIITADEVHYFLQAATPK	R	E	0.85	29.9	41.4	2			1 008,1706	3 021,4883	3 022,5050	3	-0.008874	-2.936	308	333	true
Castestatin_12	F011564 (F013481)	THO complex subunit 4 - Homo sapiens (Human)	O08583|THOC4_MOUSE,Q86V81|THOC4_HUMAN,Q9JJW6|REFP2_MOUSE		26 870,7	0.849	1	2	2	0.008	0.101	true	Cmpd 195, +MSn(1421.93), 27.2 min	LLVSNLDFGVSDADIQELFAEFGTLK	K	K	0.95	137	41.8	2			1 421,2046	2 840,3935	2 841,4564	2	-0.05502	-19.36	108	133	true
Castestatin_12	F011564 (F013481)	THO complex subunit 4 - Homo sapiens (Human)	O08583|THOC4_MOUSE,Q86V81|THOC4_HUMAN,Q9JJW6|REFP2_MOUSE		26 870,7	0.849	1	2	2	0.008	0.101	true	Cmpd 196, +MSn(948.57), 27.2 min	LLVSNLDFGVSDADIQELFAEFGTLK	K	K	0.95	78.2	41.8	2			947.806	2 840,3931	2 841,4564	3	-0.0555	-19.53	108	133	true
Castestatin_12	F011564 (F013481)	Rho GDP-dissociation inhibitor 2 - Homo sapiens (Human)	P52566|GDIR2_HUMAN		22 970,4	0.997	3	3	4	0.016	0.234	true	Cmpd 89, +MSn(553.15), 16.4 min	QDHLSWEWNLSIK	K	K	0.807	31.7	44.1	2			552.615	1 654,8231	1 655,8182	3	0.01273	7.69	184	196	true
Castestatin_12	F011564 (F013481)	Rho GDP-dissociation inhibitor 2 - Homo sapiens (Human)	P52566|GDIR2_HUMAN		22 970,4	0.997	3	3	4	0.016	0.234	true	Cmpd 110, +MSn(871.82), 18.8 min	SFFTDDDKQDHLSWEWNLSIK	K	K	0.95	53	42.1	2			871.102	2 610,2812	2 611,2105	3	0.07853	30.07	176	196	true
Castestatin_12	F011564 (F013481)	Rho GDP-dissociation inhibitor 2 - Homo sapiens (Human)	P52566|GDIR2_HUMAN		22 970,4	0.997	3	3	4	0.016	0.234	true	Cmpd 84, +MSn(982.93), 15.6 min	ATFMVGSYGPRPEEYEFLTPVEEAPK	K	G	0.95	34.5	41.5	2			982.155	2 943,4431	2 944,4078	3	0.04313	14.65	139	164	true
Castestatin_12	F011564 (F013481)	Rho GDP-dissociation inhibitor 2 - Homo sapiens (Human)	P52566|GDIR2_HUMAN		22 970,4	0.997	3	3	4	0.016	0.234	true	Cmpd 74, +MSn(988.01), 14.2 min	ATFMVGSYGPRPEEYEFLTPVEEAPK	K	G	0.95	40.4	41.5	2		M4: Oxidation (+15,99)	987.496	2 959,4661	2 960,4027	3	0.0712	24.05	139	164	true
Castestatin_12	F011564 (F013481)	Lysozyme C precursor - Homo sapiens (Human)	P61626|LYSC_HUMAN,P61627|LYSC_PANPA,P61628|LYSC_PANTR,P79179|LYSC_GORGO,P79180|LYSC_HYLLA,P79239|LYSC_PONPY		16 518,9	0.999	3	3	4	0.016	0.182	true	Cmpd 12, +MSn(406.29), 2.1 min	LGMDGYR	R	G	0.95	40.6	44.5	2			406.214	810.413	811.377	2	0.04386	54.05	33	39	true
Castestatin_12	F011564 (F013481)	Lysozyme C precursor - Homo sapiens (Human)	P61626|LYSC_HUMAN,P61627|LYSC_PANPA,P61628|LYSC_PANTR,P79179|LYSC_GORGO,P79180|LYSC_HYLLA,P79239|LYSC_PONPY		16 518,9	0.999	3	3	4	0.016	0.182	true	Cmpd 6, +MSn(414.21), 1.6 min	LGMDGYR	R	G	0.95	36.7	45	2		M3: Oxidation (+15,99)	414.225	826.433	827.372	2	0.06895	83.32	33	39	true
Castestatin_12	F011564 (F013481)	Lysozyme C precursor - Homo sapiens (Human)	P61626|LYSC_HUMAN,P61627|LYSC_PANPA,P61628|LYSC_PANTR,P79179|LYSC_GORGO,P79180|LYSC_HYLLA,P79239|LYSC_PONPY		16 518,9	0.999	3	3	4	0.016	0.182	true	Cmpd 11, +MSn(507.00), 2.1 min	WESGYNTR	K	A	0.926	34.8	44.8	2			506.764	1 011,5134	1 012,4487	2	0.07255	71.65	52	59	true
Castestatin_12	F011564 (F013481)	Lysozyme C precursor - Homo sapiens (Human)	P61626|LYSC_HUMAN,P61627|LYSC_PANPA,P61628|LYSC_PANTR,P79179|LYSC_GORGO,P79180|LYSC_HYLLA,P79239|LYSC_PONPY		16 518,9	0.999	3	3	4	0.016	0.182	true	Cmpd 38, +MSn(701.32), 7.0 min	STDYGIFQINSR	R	Y	0.95	79.8	44.8	2			700.858	1 399,6995	1 400,6810	2	0.02628	18.76	69	80	true
Castestatin_12	F011564 (F013481)	Profilin-1 - Homo sapiens (Human)	P07737|PROF1_HUMAN		15 036,3	1	6	7	8	0.032	0.557	true	Cmpd 24, +MSn(438.15), 4.2 min	TLVLLMGK	K	E	0.888	34.9	46.4	2			437.731	873.445	874.544	2	-0.09054	-103.5	109	116	true
Castestatin_12	F011564 (F013481)	Profilin-1 - Homo sapiens (Human)	P07737|PROF1_HUMAN		15 036,3	1	6	7	8	0.032	0.557	true	Cmpd 17, +MSn(607.62), 2.6 min	DSPSVWAAVPGK	K	T	0.95	57.7	45	2			607.313	1 212,6114	1 213,6218	2	-0.002526	-2.081	27	38	true
Castestatin_12	F011564 (F013481)	Profilin-1 - Homo sapiens (Human)	P07737|PROF1_HUMAN		15 036,3	1	6	7	8	0.032	0.557	true	Cmpd 9, +MSn(690.62), 1.8 min	STGGAPTFNVTVTK	K	T	0.95	72.3	44.7	2			690.351	1 378,6854	1 379,7171	2	-0.02389	-17.31	92	105	true
Castestatin_12	F011564 (F013481)	Profilin-1 - Homo sapiens (Human)	P07737|PROF1_HUMAN		15 036,3	1	6	7	8	0.032	0.557	true	Cmpd 30, +MSn(736.59), 5.3 min	SSFYVNGLTLGGQK	R	C	0.95	52.4	44.5	2			735.875	1 469,7334	1 470,7594	2	-0.01815	-12.34	57	70	true
Castestatin_12	F011564 (F013481)	Profilin-1 - Homo sapiens (Human)	P07737|PROF1_HUMAN		15 036,3	1	6	7	8	0.032	0.557	true	Cmpd 54, +MSn(813.66), 11.0 min	DSLLQDGEFSMDLR	R	T	0.95	102	44.2	2			813.412	1 624,8075	1 625,7484	2	0.06693	41.17	76	89	true
Castestatin_12	F011564 (F013481)	Profilin-1 - Homo sapiens (Human)	P07737|PROF1_HUMAN		15 036,3	1	6	7	8	0.032	0.557	true	Cmpd 29, +MSn(821.53), 5.2 min	DSLLQDGEFSMDLR	R	T	0.95	79.7	44.2	2		M11: Oxidation (+15,99)	821.413	1 640,8094	1 641,7432	2	0.07401	45.08	76	89	true
Castestatin_12	F011564 (F013481)	Profilin-1 - Homo sapiens (Human)	P07737|PROF1_HUMAN		15 036,3	1	6	7	8	0.032	0.557	true	Cmpd 53, +MSn(822.83), 10.8 min	TFVNITPAEVGVLVGK	K	D	0.95	78.2	44.1	2			822.418	1 642,8194	1 643,9373	2	-0.1101	-66.96	39	54	true
Castestatin_12	F011564 (F013481)	Profilin-1 - Homo sapiens (Human)	P07737|PROF1_HUMAN		15 036,3	1	6	7	8	0.032	0.557	true	Cmpd 55, +MSn(549.07), 11.2 min	TFVNITPAEVGVLVGK	K	D	0.95	95.7	44.1	2			548.615	1 642,8202	1 643,9373	3	-0.1093	-66.51	39	54	true
Castestatin_12	F011564 (F013481)	Lactotransferrin precursor - Homo sapiens (Human)	P02788|TRFL_HUMAN		78 164,3	1	13	15	16	0.064	0.221	true	Cmpd 5, +MSn(468.40), 1.6 min	VPSHAVVAR	R	S	0.95	38.4	45.9	2			468.246	934.476	935.543	2	-0.05941	-63.51	269	277	true
Castestatin_12	F011564 (F013481)	Lactotransferrin precursor - Homo sapiens (Human)	P02788|TRFL_HUMAN		78 164,3	1	13	15	16	0.064	0.221	true	Cmpd 15, +MSn(511.10), 2.6 min	DGAGDVAFIR	R	E	0.95	64.8	45.8	2			510.765	1 019,5154	1 020,5117	2	0.01157	11.34	220	229	true
Castestatin_12	F011564 (F013481)	Lactotransferrin precursor - Homo sapiens (Human)	P02788|TRFL_HUMAN		78 164,3	1	13	15	16	0.064	0.221	true	Cmpd 28, +MSn(549.53), 5.0 min	YYGYTGAFR	R	C	0.95	43.1	44.6	2			549.283	1 096,5494	1 097,5056	2	0.05167	47.08	544	552	true
Castestatin_12	F011564 (F013481)	Lactotransferrin precursor - Homo sapiens (Human)	P02788|TRFL_HUMAN		78 164,3	1	13	15	16	0.064	0.221	true	Cmpd 91, +MSn(565.60), 16.8 min	EDAIWNLLR	K	Q	0.95	65.6	45.3	2			565.295	1 128,5754	1 129,6008	2	-0.01754	-15.53	283	291	true
Castestatin_12	F011564 (F013481)	Lactotransferrin precursor - Homo sapiens (Human)	P02788|TRFL_HUMAN		78 164,3	1	13	15	16	0.064	0.221	true	Cmpd 16, +MSn(576.10), 2.6 min	THYYAVAVVK	R	K	0.95	42	45	2			575.795	1 149,5754	1 150,6261	2	-0.04281	-37.21	109	118	true
Castestatin_12	F011564 (F013481)	Lactotransferrin precursor - Homo sapiens (Human)	P02788|TRFL_HUMAN		78 164,3	1	13	15	16	0.064	0.221	true	Cmpd 20, +MSn(619.53), 3.3 min	SDTSLTWNSVK	R	G	0.95	62.2	44.7	2			619.316	1 236,6155	1 237,6064	2	0.01688	13.64	463	473	true
Castestatin_12	F011564 (F013481)	Lactotransferrin precursor - Homo sapiens (Human)	P02788|TRFL_HUMAN		78 164,3	1	13	15	16	0.064	0.221	true	Cmpd 35, +MSn(696.10), 6.4 min	GGSFQLNELQGLK	K	S	0.95	46.4	44.9	2			695.854	1 389,6914	1 390,7332	2	-0.03402	-24.46	120	132	true
Castestatin_12	F011564 (F013481)	Lactotransferrin precursor - Homo sapiens (Human)	P02788|TRFL_HUMAN		78 164,3	1	13	15	16	0.064	0.221	true	Cmpd 33, +MSn(769.22), 5.9 min	YLGPQYVAGITNLK	K	K	0.95	90.8	44.3	2			768.886	1 535,7555	1 536,8427	2	-0.07943	-51.69	681	694	true
Castestatin_12	F011564 (F013481)	Lactotransferrin precursor - Homo sapiens (Human)	P02788|TRFL_HUMAN		78 164,3	1	13	15	16	0.064	0.221	true	Cmpd 32, +MSn(814.26), 5.5 min	ESTVFEDLSDEAER	R	D	0.95	100	44.2	2			813.913	1 625,8094	1 626,7136	2	0.1037	63.73	230	243	true
Castestatin_12	F011564 (F013481)	Lactotransferrin precursor - Homo sapiens (Human)	P02788|TRFL_HUMAN		78 164,3	1	13	15	16	0.064	0.221	true	Cmpd 21, +MSn(903.38), 3.7 min	GEADAMSLDGGYVYTAGK	K	C	0.95	99.9	43.9	2			902.952	1 803,8894	1 804,8064	2	0.09086	50.34	406	423	true
Castestatin_12	F011564 (F013481)	Lactotransferrin precursor - Homo sapiens (Human)	P02788|TRFL_HUMAN		78 164,3	1	13	15	16	0.064	0.221	true	Cmpd 77, +MSn(1036.64), 14.6 min	ADAVTLDGGFIYEAGLAPYK	R	L	0.95	132	43.4	2			1 036,0126	2 070,0095	2 071,0391	2	-0.02181	-10.53	73	92	true
Castestatin_12	F011564 (F013481)	Lactotransferrin precursor - Homo sapiens (Human)	P02788|TRFL_HUMAN		78 164,3	1	13	15	16	0.064	0.221	true	Cmpd 106, +MSn(1045.12), 18.5 min	IDSGLYLGSGYFTAIQNLR	R	K	0.95	102	43.2	2			1 044,5215	2 087,0273	2 088,0767	2	-0.04159	-19.92	333	351	true
Castestatin_12	F011564 (F013481)	Lactotransferrin precursor - Homo sapiens (Human)	P02788|TRFL_HUMAN		78 164,3	1	13	15	16	0.064	0.221	true	Cmpd 34, +MSn(507.64), 6.3 min	KGGSFQLNELQGLK	K	S	0.95	53.1	44.4	2			506.925	1 517,7532	1 518,8282	3	-0.06722	-44.26	119	132	true
Castestatin_12	F011564 (F013481)	Lactotransferrin precursor - Homo sapiens (Human)	P02788|TRFL_HUMAN		78 164,3	1	13	15	16	0.064	0.221	true	Cmpd 78, +MSn(691.57), 14.7 min	ADAVTLDGGFIYEAGLAPYK	R	L	0.95	62	43.4	2			691.01	2 070,0080	2 071,0391	3	-0.02328	-11.24	73	92	true
Castestatin_12	F011564 (F013481)	Lactotransferrin precursor - Homo sapiens (Human)	P02788|TRFL_HUMAN		78 164,3	1	13	15	16	0.064	0.221	true	Cmpd 113, +MSn(696.98), 19.0 min	IDSGLYLGSGYFTAIQNLR	R	K	0.95	35.9	43.2	2			696.683	2 087,0271	2 088,0767	3	-0.04183	-20.03	333	351	true
Castestatin_12	F011564 (F013481)	Lactotransferrin precursor - Homo sapiens (Human)	P02788|TRFL_HUMAN		78 164,3	1	13	15	16	0.064	0.221	true	Cmpd 108, +MSn(697.04), 18.7 min	IDSGLYLGSGYFTAIQNLR	R	K	0.95	72.9	43.2	2			696.683	2 087,0271	2 088,0767	3	-0.04183	-20.03	333	351	true
Castestatin_13	F011565 (F013483)	Serum albumin precursor - Homo sapiens (Human)	P02768|ALBU_HUMAN,Q5NVH5|ALBU_PONAB		69 348,9	0.864	1	1	1	0.004	0.0213	true	Cmpd 94, +MSn(821.02), 19.6 min	DVFLGMFLYEYAR	K	R	0.95	77.1	44.2	2		M6: Oxidation (+15,99)	820.413	1 638,8114	1 639,7830	2	0.03617	22.06	348	360	true
Castestatin_13	F011565 (F013483)	Heat shock 70 kDa protein 1 - Homo sapiens (Human)	P08107|HSP71_HUMAN,Q5R7D3|HSP71_PONAB,Q7YQC6|HSP71_CANFA		70 036,0	0.864	1	1	1	0.004	0.0374	true	Cmpd 44, +MSn(929.86), 14.3 min	QTQIFTTYSDNQPGVLIQVYEGER	K	A	0.95	69.3	41.8	2			929.463	2 785,3672	2 786,3636	3	0.01139	4.088	424	447	true
Castestatin_13	F011565 (F013483)	Glyceraldehyde-3-phosphate dehydrogenase, muscle - Jaculus orientalis (Greater Egyptian jerboa)	P80534|G3P1_JACOR		39 395,4	0.864	1	1	4	0.016	0.0771	true	Cmpd 213, +MSn(1109.68), 27.3 min	VDIVAINDPFIDLNYMVYMFKYDSTHGK	K	F	0.95	68.5	41.2	2		M19: Oxidation (+15,99)	1 108,8836	3 323,6272	3 324,5960	3	0.03898	11.72	26	53	true
Castestatin_13	F011565 (F013483)	Glyceraldehyde-3-phosphate dehydrogenase, muscle - Jaculus orientalis (Greater Egyptian jerboa)	P80534|G3P1_JACOR		39 395,4	0.864	1	1	4	0.016	0.0771	true	Cmpd 213, +MSn(1109.68), 27.3 min	VDIVAINDPFIDLNYMVYMFKYDSTHGK	K	F	0.95	68.5	41.2	2		M19: Oxidation (+15,99)	1 108,8836	3 323,6272	3 324,5960	3	0.03898	11.72	26	53	true
Castestatin_13	F011565 (F013483)	Thioredoxin - Homo sapiens (Human)	P10599|THIO_HUMAN,Q5R9M3|THIO_PONAB		11 719,3	0.864	1	1	1	0.004	0.124	true	Cmpd 11, +MSn(669.18), 2.5 min	TAFQEALDAAGDK	K	L	0.95	67.9	44.7	2			668.841	1 335,6654	1 336,6386	2	0.03458	25.87	9	21	true
Castestatin_13	F011565 (F013483)	Profilin-1 - Homo sapiens (Human)	P07737|PROF1_HUMAN		15 036,3	0.864	1	1	1	0.004	0.114	true	Cmpd 31, +MSn(822.78), 11.0 min	TFVNITPAEVGVLVGK	K	D	0.95	62.2	44.1	2			822.418	1 642,8194	1 643,9373	2	-0.1101	-66.96	39	54	true
Castestatin_13	F011565 (F013483)	Tropomyosin alpha-3 chain - Homo sapiens (Human)	A1XQV4|TPM3_PIG,P02561|TPM4_HORSE,P04268|TPM1_CHICK,P04692|TPM1_RAT,P06753|TPM3_HUMAN,P07951|TPM2_HUMAN,P09493|TPM1_HUMAN,P09495|TPM4_RAT,P13104|TPM1_DANRE,P13105|TPM1_RANTE,P19352|TPM2_CHICK,P21107|TPM3_MOUSE,P42639|TPM1_PIG,P58771|TPM1_MOUSE,P58772|TPM1_RABIT,P58773|TPM1_COTJA,P58774|TPM2_MOUSE,P58775|TPM2_RAT,P58776|TPM2_RABIT,P67936|TPM4_HUMAN,P67937|TPM4_PIG,P84335|TPM1_LIZAU,Q01173|TPM1_XEN…		32 802,2	0.864	1	1	1	0.004	0.0352	true	Cmpd 15, +MSn(622.69), 2.9 min	IQLVEEELDR	R	A	0.95	60.2	45	2			622.319	1 242,6234	1 243,6535	2	-0.0223	-17.93	92	101	true
Castestatin_13	F011565 (F013483)	Neutrophil gelatinase-associated lipocalin precursor - Homo sapiens (Human)	P80188|NGAL_HUMAN		22 570,9	1	6	7	9	0.036	0.318	true	Cmpd 23, +MSn(566.69), 6.6 min	MYATIYELK	K	E	0.95	67.9	45.4	2			566.293	1 130,5694	1 131,5761	2	0.001136	1.004	71	79	true
Castestatin_13	F011565 (F013483)	Neutrophil gelatinase-associated lipocalin precursor - Homo sapiens (Human)	P80188|NGAL_HUMAN		22 570,9	1	6	7	9	0.036	0.318	true	Cmpd 21, +MSn(574.51), 4.6 min	MYATIYELK	K	E	0.95	53.7	45.5	2		M1: Oxidation (+15,99)	574.298	1 146,5795	1 147,5710	2	0.01627	14.18	71	79	true
Castestatin_13	F011565 (F013483)	Neutrophil gelatinase-associated lipocalin precursor - Homo sapiens (Human)	P80188|NGAL_HUMAN		22 570,9	1	6	7	9	0.036	0.318	true	Cmpd 26, +MSn(628.31), 9.8 min	SYPGLTSYLVR	K	V	0.95	55.1	44.8	2			628.324	1 254,6334	1 255,6687	2	-0.02743	-21.84	119	129	true
Castestatin_13	F011565 (F013483)	Neutrophil gelatinase-associated lipocalin precursor - Homo sapiens (Human)	P80188|NGAL_HUMAN		22 570,9	1	6	7	9	0.036	0.318	true	Cmpd 51, +MSn(716.80), 15.1 min	WYVVGLAGNAILR	K	E	0.95	71.2	44.6	2			716.365	1 430,7154	1 431,8112	2	-0.08798	-61.45	51	63	true
Castestatin_13	F011565 (F013483)	Neutrophil gelatinase-associated lipocalin precursor - Homo sapiens (Human)	P80188|NGAL_HUMAN		22 570,9	1	6	7	9	0.036	0.318	true	Cmpd 7, +MSn(896.35), 1.9 min	VPLQQNFQDNQFQGK	K	W	0.95	44.7	44.1	2			895.947	1 789,8774	1 790,8827	2	0.002601	1.452	36	50	true
Castestatin_13	F011565 (F013483)	Neutrophil gelatinase-associated lipocalin precursor - Homo sapiens (Human)	P80188|NGAL_HUMAN		22 570,9	1	6	7	9	0.036	0.318	true	Cmpd 24, +MSn(596.32), 8.1 min	VVSTNYNQHAMVFFK	R	K	0.95	43.3	43.9	2			595.634	1 783,8772	1 784,8792	3	0.005775	3.235	130	144	true
Castestatin_13	F011565 (F013483)	Neutrophil gelatinase-associated lipocalin precursor - Homo sapiens (Human)	P80188|NGAL_HUMAN		22 570,9	1	6	7	9	0.036	0.318	true	Cmpd 9, +MSn(597.53), 2.1 min	VPLQQNFQDNQFQGK	K	W	0.028	23.4	44.1	2			597.634	1 789,8772	1 790,8827	3	0.002357	1.316	36	50	true
Castestatin_13	F011565 (F013483)	Neutrophil gelatinase-associated lipocalin precursor - Homo sapiens (Human)	P80188|NGAL_HUMAN		22 570,9	1	6	7	9	0.036	0.318	true	Cmpd 19, +MSn(601.41), 3.8 min	VVSTNYNQHAMVFFK	R	K	0.112	26.1	44	2		M11: Oxidation (+15,99)	600.971	1 799,8882	1 800,8741	3	0.02189	12.15	130	144	true
Castestatin_13	F011565 (F013483)	Neutrophil gelatinase-associated lipocalin precursor - Homo sapiens (Human)	P80188|NGAL_HUMAN		22 570,9	1	6	7	9	0.036	0.318	true	Cmpd 80, +MSn(1069.30), 18.4 min	VPLQQNFQDNQFQGKWYVVGLAGNAILR	K	E	0.95	63.2	41.3	2			1 068,5316	3 202,5713	3 203,6751	3	-0.09603	-29.98	36	63	true
Castestatin_13	F011565 (F013483)	Glyceraldehyde-3-phosphate dehydrogenase - Homo sapiens (Human)	A3FKF7|G3P_MUSPF,P04406|G3P_HUMAN,P17244|G3P_CRIGR,P51640|G3P_MESAU,Q28259|G3P_CANFA,Q4KYY3|G3P_SPECI,Q5RAB4|G3P_PONAB,Q9N2D5|G3P_FELCA		36 035,3	0.99	2	2	2	0.008	0.125	true	Cmpd 50, +MSn(882.61), 15.0 min	LISWYDNEFGYSNR	K	V	0.95	97.4	44	2			882.442	1 762,8674	1 763,8027	2	0.07255	41.13	310	323	true
Castestatin_13	F011565 (F013483)	Glyceraldehyde-3-phosphate dehydrogenase - Homo sapiens (Human)	A3FKF7|G3P_MUSPF,P04406|G3P_HUMAN,P17244|G3P_CRIGR,P51640|G3P_MESAU,Q28259|G3P_CANFA,Q4KYY3|G3P_SPECI,Q5RAB4|G3P_PONAB,Q9N2D5|G3P_FELCA		36 035,3	0.99	2	2	2	0.008	0.125	true	Cmpd 157, +MSn(1109.76), 23.9 min	VDIVAINDPFIDLNYMVYMFQYDSTHGK	K	F	0.95	76.5	41.2	2		M16: Oxidation (+15,99)	1 108,8836	3 323,6272	3 324,5597	3	0.07535	22.67	28	55	true
Castestatin_13	F011565 (F013483)	Eosinophil lysophospholipase - Homo sapiens (Human)	Q05315|LPPL_HUMAN		16 462,6	0.982	2	2	3	0.012	0.19	true	Cmpd 16, +MSn(436.01), 3.5 min	FNVSYLK	K	-	0.903	39.6	45.1	2			435.736	869.455	870.472	2	-0.00924	-10.61	135	141	true
Castestatin_13	F011565 (F013483)	Eosinophil lysophospholipase - Homo sapiens (Human)	Q05315|LPPL_HUMAN		16 462,6	0.982	2	2	3	0.012	0.19	true	Cmpd 40, +MSn(771.08), 14.0 min	NMPFQDGQEFELSISVLPDK	K	Y	0.95	76.5	42.7	2		M2: Oxidation (+15,99)	770.721	2 309,1411	2 310,0965	3	0.05241	22.69	80	99	true
Castestatin_13	F011565 (F013483)	Eosinophil lysophospholipase - Homo sapiens (Human)	Q05315|LPPL_HUMAN		16 462,6	0.982	2	2	3	0.012	0.19	true	Cmpd 37, +MSn(770.91), 13.3 min	NMPFQDGQEFELSISVLPDK	K	Y	0.95	88.4	42.7	2		M2: Oxidation (+15,99)	770.721	2 309,1411	2 310,0965	3	0.05241	22.69	80	99	true
Castestatin_13	F011565 (F013483)	Gelsolin precursor - Homo sapiens (Human)	P06396|GELS_HUMAN		85 679,8	0.993	3	3	3	0.012	0.0946	true	Cmpd 73, +MSn(862.39), 17.8 min	EVQGFESATFLGYFK	R	S	0.95	117	44	2			861.941	1 721,8655	1 722,8380	2	0.03532	20.5	148	162	true
Castestatin_13	F011565 (F013483)	Gelsolin precursor - Homo sapiens (Human)	P06396|GELS_HUMAN		85 679,8	0.993	3	3	3	0.012	0.0946	true	Cmpd 177, +MSn(902.85), 24.9 min	FDLVPVPTNLYGDFFTGDAYVILK	K	T	0.95	79.9	42	2			902.116	2 703,3262	2 704,3912	3	-0.05721	-21.16	76	99	true
Castestatin_13	F011565 (F013483)	Gelsolin precursor - Homo sapiens (Human)	P06396|GELS_HUMAN		85 679,8	0.993	3	3	3	0.012	0.0946	true	Cmpd 227, +MSn(1368.16), 29.9 min	FVIEEVPGELMQEDLATDDVMLLDTWDQVFVWVGK	R	D	0.507	28.4	41.8	2		M11: Oxidation (+15,99), M21: Oxidation (+15,99)	1 367,0096	4 098,0054	4 098,9613	3	0.05192	12.67	679	713	true
Castestatin_13	F011565 (F013483)	Plastin-2 - Homo sapiens (Human)	P13796|PLSL_HUMAN		70 274,1	0.999	3	3	3	0.012	0.0702	true	Cmpd 27, +MSn(499.74), 10.4 min	ISFDEFIK	R	I	0.95	51.5	45	2			499.764	997.511	998.52	2	-0.0008169	-0.8181	69	76	true
Castestatin_13	F011565 (F013483)	Plastin-2 - Homo sapiens (Human)	P13796|PLSL_HUMAN		70 274,1	0.999	3	3	3	0.012	0.0702	true	Cmpd 4, +MSn(947.86), 1.7 min	EITENLMATGDLDQDGR	R	I	0.95	91.6	43.7	2		M7: Oxidation (+15,99)	947.472	1 892,9275	1 893,8503	2	0.085	44.88	52	68	true
Castestatin_13	F011565 (F013483)	Plastin-2 - Homo sapiens (Human)	P13796|PLSL_HUMAN		70 274,1	0.999	3	3	3	0.012	0.0702	true	Cmpd 93, +MSn(1081.57), 19.5 min	VDTDGNGYISFNELNDLFK	K	A	0.95	86.7	43.1	2			1 081,0355	2 160,0554	2 161,0091	2	0.05411	25.04	21	39	true
Castestatin_13	F011565 (F013483)	Hemoglobin subunit beta - Homo sapiens (Human)	P02024|HBB_GORGO,P68871|HBB_HUMAN,P68872|HBB_PANPA,P68873|HBB_PANTR		15 980,0	0.99	2	2	2	0.008	0.177	true	Cmpd 36, +MSn(638.25), 12.8 min	LLVVYPWTQR	R	F	0.95	50.4	45.2	2			637.832	1 273,6474	1 274,7262	2	-0.07089	-55.61	32	41	true
Castestatin_13	F011565 (F013483)	Hemoglobin subunit beta - Homo sapiens (Human)	P02024|HBB_GORGO,P68871|HBB_HUMAN,P68872|HBB_PANPA,P68873|HBB_PANTR		15 980,0	0.99	2	2	2	0.008	0.177	true	Cmpd 29, +MSn(557.53), 10.6 min	VLGAFSDGLAHLDNLK	K	G	0.95	48.6	44.1	2			557.283	1 668,8242	1 669,8914	3	-0.05941	-35.58	68	83	true
Castestatin_13	F011565 (F013483)	Catalase - Homo sapiens (Human)	P04040|CATA_HUMAN		59 738,5	1	4	4	6	0.024	0.163	true	Cmpd 20, +MSn(525.31), 3.9 min	DLFNAIATGK	R	Y	0.95	52	45.3	2			525.27	1 048,5254	1 049,5633	2	-0.03011	-28.69	264	273	true
Castestatin_13	F011565 (F013483)	Catalase - Homo sapiens (Human)	P04040|CATA_HUMAN		59 738,5	1	4	4	6	0.024	0.163	true	Cmpd 74, +MSn(730.81), 17.9 min	GPLLVQDVVFTDEMAHFDR	R	E	0.95	71	43.1	2			730.364	2 188,0671	2 189,0704	3	0.004554	2.08	48	66	true
Castestatin_13	F011565 (F013483)	Catalase - Homo sapiens (Human)	P04040|CATA_HUMAN		59 738,5	1	4	4	6	0.024	0.163	true	Cmpd 32, +MSn(736.25), 12.4 min	GPLLVQDVVFTDEMAHFDR	R	E	0.95	51.5	43	2		M14: Oxidation (+15,99)	735.703	2 204,0871	2 205,0653	3	0.0297	13.47	48	66	true
Castestatin_13	F011565 (F013483)	Catalase - Homo sapiens (Human)	P04040|CATA_HUMAN		59 738,5	1	4	4	6	0.024	0.163	true	Cmpd 90, +MSn(1065.23), 19.3 min	NPVNYFAEVEQIAFDPSNMPPGIEASPDK	R	M	0.95	92.5	41.2	2		M19: Oxidation (+15,99)	1 064,8635	3 191,5671	3 192,4832	3	0.09171	28.73	321	349	true
Castestatin_13	F011565 (F013483)	Catalase - Homo sapiens (Human)	P04040|CATA_HUMAN		59 738,5	1	4	4	6	0.024	0.163	true	Cmpd 224, +MSn(1145.69), 29.4 min	YPSWTFYIQVMTFNQAETFPFNPFDLTK	K	V	0.95	58.3	41.1	2			1 144,9006	3 431,6782	3 432,6287	3	0.05729	16.69	274	301	true
Castestatin_13	F011565 (F013483)	Catalase - Homo sapiens (Human)	P04040|CATA_HUMAN		59 738,5	1	4	4	6	0.024	0.163	true	Cmpd 205, +MSn(1151.05), 26.5 min	YPSWTFYIQVMTFNQAETFPFNPFDLTK	K	V	0.95	56.6	41.2	2		M11: Oxidation (+15,99)	1 150,2336	3 447,6772	3 448,6236	3	0.06144	17.82	274	301	true
Castestatin_13	F011565 (F013483)	Adenylyl cyclase-associated protein 1 - Homo sapiens (Human)	Q01518|CAP1_HUMAN		51 837,5	0.99	2	2	2	0.008	0.0674	true	Cmpd 185, +MSn(850.54), 25.3 min	AYLSIWTELQAYIK	K	E	0.95	74.1	44.1	2			849.926	1 697,8354	1 698,9109	2	-0.06759	-39.79	185	198	true
Castestatin_13	F011565 (F013483)	Adenylyl cyclase-associated protein 1 - Homo sapiens (Human)	Q01518|CAP1_HUMAN		51 837,5	0.99	2	2	2	0.008	0.0674	true	Cmpd 163, +MSn(965.83), 24.2 min	LGLVFDDVVGIVEIINSK	K	D	0.95	103	43.6	2			965.485	1 928,9535	1 930,0902	2	-0.1289	-66.77	378	395	true
Castestatin_14	F011566 (F013485)	Actin-related protein 2/3 complex subunit 3 - Homo sapiens (Human)	O15145|ARPC3_HUMAN,Q3T035|ARPC3_BOVIN,Q9JM76|ARPC3_MOUSE		20 529,8	0.861	1	1	1	0.004	0.073	true	Cmpd 57, +MSn(796.45), 17.9 min	DTDIVDEAIYYFK	K	A	0.95	97.4	44.2	2			796.402	1 590,7875	1 591,7533	2	0.04203	26.4	38	50	true
Castestatin_14	F011566 (F013485)	Alpha-enolase - Homo sapiens (Human)	P06733|ENOA_HUMAN,Q4R5L2|ENOA_MACFA,Q5R6Y1|ENOA_PONAB		47 152,2	0.861	1	1	1	0.004	0.0484	true	Cmpd 64, +MSn(838.54), 19.9 min	DYPVVSIEDPFDQDDWGAWQK	K	F	0.95	84.6	42.4	2			837.415	2 509,2231	2 510,1156	3	0.1154	45.97	286	306	true
Castestatin_14	F011566 (F013485)	Gelsolin precursor - Homo sapiens (Human)	P06396|GELS_HUMAN		85 679,8	0.861	1	1	1	0.004	0.0307	true	Cmpd 65, +MSn(925.70), 20.5 min	VPVDPATYGQFYGGDSYIILYNYR	K	H	0.95	82.8	41.9	2			924.465	2 770,3701	2 771,3355	3	0.0424	15.3	458	481	true
Castestatin_14	F011566 (F013485)	Neutrophil collagenase precursor - Homo sapiens (Human)	P22894|MMP8_HUMAN		53 396,2	0.861	1	1	1	0.004	0.0236	true	Cmpd 61, +MSn(762.11), 19.1 min	TYFFVNDQFWR	K	Y	0.95	69.3	44.3	2			761.886	1 521,7555	1 522,7119	2	0.05143	33.77	387	397	true
Castestatin_14	F011566 (F013485)	Protein S100-A11 - Homo sapiens (Human)	P24480|S10AB_RABIT,P31949|S10AB_HUMAN,P50543|S10AB_MOUSE,Q6B345|S10AB_RAT		11 723,1	0.861	1	1	1	0.004	0.152	true	Cmpd 72, +MSn(926.01), 21.8 min	TEFLSFMNTELAAFTK	K	N	0.95	66.8	43.8	2			925.46	1 848,9034	1 849,9046	2	0.006629	3.584	37	52	true
Castestatin_14	F011566 (F013485)	Vasodilator-stimulated phosphoprotein - Homo sapiens (Human)	P50551|VASP_CANFA,P50552|VASP_HUMAN,Q2TA49|VASP_BOVIN		39 811,1	0.861	1	1	1	0.004	0.0368	true	Cmpd 59, +MSn(568.58), 18.3 min	VKEEIIEAFVQELR	K	K	0.95	56.3	44.1	2			568.288	1 701,8422	1 702,9381	3	-0.0881	-51.74	362	375	true
Castestatin_14	F011566 (F013485)	Protein S100-A12 - Homo sapiens (Human)	P80511|S10AC_HUMAN		10 557,4	0.99	2	2	2	0.008	0.543	true	Cmpd 52, +MSn(728.74), 16.5 min	LEEHLEGIVNIFHQYSVR	K	K	0.95	81.6	43	2			728.363	2 182,0642	2 183,1248	3	-0.05282	-24.19	4	21	true
Castestatin_14	F011566 (F013485)	Protein S100-A12 - Homo sapiens (Human)	P80511|S10AC_HUMAN		10 557,4	0.99	2	2	2	0.008	0.543	true	Cmpd 232, +MSn(1195.05), 31.8 min	AVIDEIFQGLDANQDEQVDFQEFISLVAIALK	K	A	0.95	67.5	41.2	2			1 193,5876	3 577,7392	3 578,8270	3	-0.07992	-22.33	52	83	true
Castestatin_14	F011566 (F013485)	Hemoglobin subunit beta - Homo sapiens (Human)	P02024|HBB_GORGO,P68871|HBB_HUMAN,P68872|HBB_PANPA,P68873|HBB_PANTR		15 980,0	0.99	2	2	2	0.008	0.177	true	Cmpd 39, +MSn(638.22), 12.3 min	LLVVYPWTQR	R	F	0.95	58.2	45.2	2			637.832	1 273,6474	1 274,7262	2	-0.07089	-55.61	32	41	true
Castestatin_14	F011566 (F013485)	Hemoglobin subunit beta - Homo sapiens (Human)	P02024|HBB_GORGO,P68871|HBB_HUMAN,P68872|HBB_PANPA,P68873|HBB_PANTR		15 980,0	0.99	2	2	2	0.008	0.177	true	Cmpd 38, +MSn(557.67), 10.4 min	VLGAFSDGLAHLDNLK	K	G	0.95	58.6	44.1	2			557.283	1 668,8242	1 669,8914	3	-0.05941	-35.58	68	83	true
Castestatin_14	F011566 (F013485)	Protein S100-A9 - Homo sapiens (Human)	P06702|S10A9_HUMAN		13 224,3	1	7	10	28	0.112	0.614	true	Cmpd 29, +MSn(877.81), 3.3 min	DLQNFLK	K	K	0.044	20.6	46	2			877.459	876.451	877.479	1	-0.01992	-22.7	44	50	true
Castestatin_14	F011566 (F013485)	Protein S100-A9 - Homo sapiens (Human)	P06702|S10A9_HUMAN		13 224,3	1	7	10	28	0.112	0.614	true	Cmpd 4, +MSn(382.41), 1.5 min	MSQLER	K	N	0.95	49.9	46.7	2			382.208	762.399	763.377	2	0.03001	39.31	5	10	true
Castestatin_14	F011566 (F013485)	Protein S100-A9 - Homo sapiens (Human)	P06702|S10A9_HUMAN		13 224,3	1	7	10	28	0.112	0.614	true	Cmpd 20, +MSn(503.61), 2.5 min	KDLQNFLK	R	K	0.95	59.8	45.7	2			503.262	1 004,5074	1 005,5736	2	-0.05831	-57.99	43	50	true
Castestatin_14	F011566 (F013485)	Protein S100-A9 - Homo sapiens (Human)	P06702|S10A9_HUMAN		13 224,3	1	7	10	28	0.112	0.614	true	Cmpd 10, +MSn(728.21), 1.9 min	LGHPDTLNQGEFK	K	E	0.002	27.1	44.4	2			728.369	1 454,7214	1 455,7235	2	0.005775	3.967	26	38	true
Castestatin_14	F011566 (F013485)	Protein S100-A9 - Homo sapiens (Human)	P06702|S10A9_HUMAN		13 224,3	1	7	10	28	0.112	0.614	true	Cmpd 127, +MSn(809.08), 25.3 min	QLSFEEFIMLMAR	K	L	0.95	83.4	47	2			807.851	1 613,6854	1 614,8026	2	-0.1093	-67.71	73	85	true
Castestatin_14	F011566 (F013485)	Protein S100-A9 - Homo sapiens (Human)	P06702|S10A9_HUMAN		13 224,3	1	7	10	28	0.112	0.614	true	Cmpd 141, +MSn(808.25), 26.1 min	QLSFEEFIMLMAR	K	L	0.95	85.4	44.2	2			807.908	1 613,7994	1 614,8026	2	0.004676	2.896	73	85	true
Castestatin_14	F011566 (F013485)	Protein S100-A9 - Homo sapiens (Human)	P06702|S10A9_HUMAN		13 224,3	1	7	10	28	0.112	0.614	true	Cmpd 188, +MSn(808.15), 28.4 min	QLSFEEFIMLMAR	K	L	0.95	75.2	44.2	2			807.908	1 613,7994	1 614,8026	2	0.004676	2.896	73	85	true
Castestatin_14	F011566 (F013485)	Protein S100-A9 - Homo sapiens (Human)	P06702|S10A9_HUMAN		13 224,3	1	7	10	28	0.112	0.614	true	Cmpd 227, +MSn(808.02), 31.3 min	QLSFEEFIMLMAR	K	L	0.95	89.3	44.2	2			807.908	1 613,7994	1 614,8026	2	0.004676	2.896	73	85	true
Castestatin_14	F011566 (F013485)	Protein S100-A9 - Homo sapiens (Human)	P06702|S10A9_HUMAN		13 224,3	1	7	10	28	0.112	0.614	true	Cmpd 211, +MSn(810.12), 29.5 min	QLSFEEFIMLMAR	K	L	0.95	110	44.2	2			807.908	1 613,7994	1 614,8026	2	0.004676	2.896	73	85	true
Castestatin_14	F011566 (F013485)	Protein S100-A9 - Homo sapiens (Human)	P06702|S10A9_HUMAN		13 224,3	1	7	10	28	0.112	0.614	true	Cmpd 214, +MSn(808.67), 29.8 min	QLSFEEFIMLMAR	K	L	0.95	95.9	44.2	2			807.908	1 613,7994	1 614,8026	2	0.004676	2.896	73	85	true
Castestatin_14	F011566 (F013485)	Protein S100-A9 - Homo sapiens (Human)	P06702|S10A9_HUMAN		13 224,3	1	7	10	28	0.112	0.614	true	Cmpd 220, +MSn(808.61), 30.4 min	QLSFEEFIMLMAR	K	L	0.95	81.3	44.2	2			807.908	1 613,7994	1 614,8026	2	0.004676	2.896	73	85	true
Castestatin_14	F011566 (F013485)	Protein S100-A9 - Homo sapiens (Human)	P06702|S10A9_HUMAN		13 224,3	1	7	10	28	0.112	0.614	true	Cmpd 109, +MSn(808.36), 24.5 min	QLSFEEFIMLMAR	K	L	0.95	97.2	44.2	2			807.908	1 613,7994	1 614,8026	2	0.004676	2.896	73	85	true
Castestatin_14	F011566 (F013485)	Protein S100-A9 - Homo sapiens (Human)	P06702|S10A9_HUMAN		13 224,3	1	7	10	28	0.112	0.614	true	Cmpd 247, +MSn(808.32), 33.6 min	QLSFEEFIMLMAR	K	L	0.95	80.8	44.2	2			807.908	1 613,7994	1 614,8026	2	0.004676	2.896	73	85	true
Castestatin_14	F011566 (F013485)	Protein S100-A9 - Homo sapiens (Human)	P06702|S10A9_HUMAN		13 224,3	1	7	10	28	0.112	0.614	true	Cmpd 225, +MSn(818.20), 31.1 min	QLSFEEFIMLMAR	K	L	0.95	68.2	44.3	2		M9: Oxidation (+15,99)	815.91	1 629,8054	1 630,7974	2	0.01578	9.679	73	85	true
Castestatin_14	F011566 (F013485)	Protein S100-A9 - Homo sapiens (Human)	P06702|S10A9_HUMAN		13 224,3	1	7	10	28	0.112	0.614	true	Cmpd 83, +MSn(816.23), 23.0 min	QLSFEEFIMLMAR	K	L	0.95	81.4	44.3	2		M9: Oxidation (+15,99)	815.91	1 629,8054	1 630,7974	2	0.01578	9.679	73	85	true
Castestatin_14	F011566 (F013485)	Protein S100-A9 - Homo sapiens (Human)	P06702|S10A9_HUMAN		13 224,3	1	7	10	28	0.112	0.614	true	Cmpd 60, +MSn(816.57), 18.6 min	QLSFEEFIMLMAR	K	L	0.95	97.1	44.3	2		M11: Oxidation (+15,99)	815.91	1 629,8054	1 630,7974	2	0.01578	9.679	73	85	true
Castestatin_14	F011566 (F013485)	Protein S100-A9 - Homo sapiens (Human)	P06702|S10A9_HUMAN		13 224,3	1	7	10	28	0.112	0.614	true	Cmpd 19, +MSn(872.40), 2.4 min	VIEHIMEDLDTNADK	K	Q	0.95	104	43.9	2			871.938	1 741,8595	1 742,8272	2	0.04008	22.99	58	72	true
Castestatin_14	F011566 (F013485)	Protein S100-A9 - Homo sapiens (Human)	P06702|S10A9_HUMAN		13 224,3	1	7	10	28	0.112	0.614	true	Cmpd 6, +MSn(880.29), 1.6 min	VIEHIMEDLDTNADK	K	Q	0.95	80.1	44.1	2		M6: Oxidation (+15,99)	879.943	1 757,8714	1 758,8221	2	0.05717	32.5	58	72	true
Castestatin_14	F011566 (F013485)	Protein S100-A9 - Homo sapiens (Human)	P06702|S10A9_HUMAN		13 224,3	1	7	10	28	0.112	0.614	true	Cmpd 43, +MSn(904.48), 13.7 min	NIETIINTFHQYSVK	R	L	0.95	73.5	43.9	2			903.952	1 805,8894	1 806,9388	2	-0.04159	-23.02	11	25	true
Castestatin_14	F011566 (F013485)	Protein S100-A9 - Homo sapiens (Human)	P06702|S10A9_HUMAN		13 224,3	1	7	10	28	0.112	0.614	true	Cmpd 45, +MSn(904.47), 14.2 min	NIETIINTFHQYSVK	R	L	0.95	66.3	43.9	2			903.952	1 805,8894	1 806,9388	2	-0.04159	-23.02	11	25	true
Castestatin_14	F011566 (F013485)	Protein S100-A9 - Homo sapiens (Human)	P06702|S10A9_HUMAN		13 224,3	1	7	10	28	0.112	0.614	true	Cmpd 131, +MSn(539.06), 25.5 min	QLSFEEFIMLMAR	K	L	0.95	52.8	47.3	2			538.901	1 613,6782	1 614,8026	3	-0.1165	-72.17	73	85	true
Castestatin_14	F011566 (F013485)	Protein S100-A9 - Homo sapiens (Human)	P06702|S10A9_HUMAN		13 224,3	1	7	10	28	0.112	0.614	true	Cmpd 107, +MSn(539.53), 24.3 min	QLSFEEFIMLMAR	K	L	0.95	56.7	44.2	2			538.942	1 613,8011	1 614,8026	3	0.006385	3.954	73	85	true
Castestatin_14	F011566 (F013485)	Protein S100-A9 - Homo sapiens (Human)	P06702|S10A9_HUMAN		13 224,3	1	7	10	28	0.112	0.614	true	Cmpd 84, +MSn(544.55), 23.2 min	QLSFEEFIMLMAR	K	L	0.95	45.2	44.3	2		M9: Oxidation (+15,99)	544.277	1 629,8061	1 630,7974	3	0.01652	10.13	73	85	true
Castestatin_14	F011566 (F013485)	Protein S100-A9 - Homo sapiens (Human)	P06702|S10A9_HUMAN		13 224,3	1	7	10	28	0.112	0.614	true	Cmpd 24, +MSn(582.48), 3.0 min	VIEHIMEDLDTNADK	K	Q	0.95	52	43.9	2			581.628	1 741,8591	1 742,8272	3	0.03971	22.78	58	72	true
Castestatin_14	F011566 (F013485)	Protein S100-A9 - Homo sapiens (Human)	P06702|S10A9_HUMAN		13 224,3	1	7	10	28	0.112	0.614	true	Cmpd 21, +MSn(581.94), 2.6 min	VIEHIMEDLDTNADK	K	Q	0.95	64.6	43.9	2			581.628	1 741,8591	1 742,8272	3	0.03971	22.78	58	72	true
Castestatin_14	F011566 (F013485)	Protein S100-A9 - Homo sapiens (Human)	P06702|S10A9_HUMAN		13 224,3	1	7	10	28	0.112	0.614	true	Cmpd 44, +MSn(603.34), 13.8 min	NIETIINTFHQYSVK	R	L	0.95	55.6	43.9	2			602.971	1 805,8911	1 806,9388	3	-0.03988	-22.07	11	25	true
Castestatin_14	F011566 (F013485)	Protein S100-A9 - Homo sapiens (Human)	P06702|S10A9_HUMAN		13 224,3	1	7	10	28	0.112	0.614	true	Cmpd 48, +MSn(603.43), 15.4 min	NIETIINTFHQYSVK	R	L	0.95	50.1	43.9	2			602.971	1 805,8911	1 806,9388	3	-0.03988	-22.07	11	25	true
Castestatin_14	F011566 (F013485)	Protein S100-A9 - Homo sapiens (Human)	P06702|S10A9_HUMAN		13 224,3	1	7	10	28	0.112	0.614	true	Cmpd 46, +MSn(603.27), 14.3 min	NIETIINTFHQYSVK	R	L	0.95	56.3	43.9	2			602.971	1 805,8911	1 806,9388	3	-0.03988	-22.07	11	25	true
Castestatin_14	F011566 (F013485)	Myeloblastin precursor - Homo sapiens (Human)	P24158|PRTN3_HUMAN		27 788,5	0.978	2	2	2	0.008	0.0664	true	Cmpd 40, +MSn(522.21), 13.3 min	LFPDFFTR	R	V	0.883	42.3	45.4	2			521.774	1 041,5334	1 042,5363	2	0.00492	4.72	228	235	true
Castestatin_14	F011566 (F013485)	Myeloblastin precursor - Homo sapiens (Human)	P24158|PRTN3_HUMAN		27 788,5	0.978	2	2	2	0.008	0.0664	true	Cmpd 47, +MSn(567.75), 15.2 min	VALYVDWIR	R	S	0.95	65.2	45.3	2			567.797	1 133,5774	1 134,6312	2	-0.04598	-40.53	236	244	true
Castestatin_14	F011566 (F013485)	Protein S100-A8 - Homo sapiens (Human)	P05109|S10A8_HUMAN		10 816,9	1	7	10	18	0.072	0.763	true	Cmpd 15, +MSn(312.25), 2.1 min	YSLIK	K	G	0	26.2	45.3	2			312.17	622.323	623.377	2	-0.04568	-73.28	19	23	true
Castestatin_14	F011566 (F013485)	Protein S100-A8 - Homo sapiens (Human)	P05109|S10A8_HUMAN		10 816,9	1	7	10	18	0.072	0.763	true	Cmpd 36, +MSn(411.69), 7.1 min	GADVWFK	K	E	0.95	52.8	45.6	2			411.716	821.415	822.415	2	0.008155	9.916	50	56	true
Castestatin_14	F011566 (F013485)	Protein S100-A8 - Homo sapiens (Human)	P05109|S10A8_HUMAN		10 816,9	1	7	10	18	0.072	0.763	true	Cmpd 31, +MSn(411.67), 5.8 min	GADVWFK	K	E	0.858	42	45.6	2			411.716	821.415	822.415	2	0.008155	9.916	50	56	true
Castestatin_14	F011566 (F013485)	Protein S100-A8 - Homo sapiens (Human)	P05109|S10A8_HUMAN		10 816,9	1	7	10	18	0.072	0.763	true	Cmpd 8, +MSn(432.51), 1.8 min	MLTELEK	-	A	0	23	45.8	2			432.229	862.443	863.455	2	-0.003808	-4.41	1	7	true
Castestatin_14	F011566 (F013485)	Protein S100-A8 - Homo sapiens (Human)	P05109|S10A8_HUMAN		10 816,9	1	7	10	18	0.072	0.763	true	Cmpd 5, +MSn(440.53), 1.6 min	MLTELEK	-	A	0.922	43.3	45.3	2		M1: Oxidation (+15,99)	440.231	878.445	879.45	2	0.003272	3.721	1	7	true
Castestatin_14	F011566 (F013485)	Protein S100-A8 - Homo sapiens (Human)	P05109|S10A8_HUMAN		10 816,9	1	7	10	18	0.072	0.763	true	Cmpd 30, +MSn(476.10), 5.6 min	KGADVWFK	K	E	0.95	51	45.3	2			475.748	949.481	950.51	2	-0.02084	-21.92	49	56	true
Castestatin_14	F011566 (F013485)	Protein S100-A8 - Homo sapiens (Human)	P05109|S10A8_HUMAN		10 816,9	1	7	10	18	0.072	0.763	true	Cmpd 9, +MSn(482.30), 1.8 min	GNFHAVYR	K	D	0.95	47.7	46	2			482.252	962.487	963.48	2	0.01517	15.75	24	31	true
Castestatin_14	F011566 (F013485)	Protein S100-A8 - Homo sapiens (Human)	P05109|S10A8_HUMAN		10 816,9	1	7	10	18	0.072	0.763	true	Cmpd 27, +MSn(636.99), 3.2 min	ALNSIIDVYHK	K	Y	0.95	50.6	45	2			636.827	1 271,6394	1 272,6953	2	-0.04806	-37.76	8	18	true
Castestatin_14	F011566 (F013485)	Protein S100-A8 - Homo sapiens (Human)	P05109|S10A8_HUMAN		10 816,9	1	7	10	18	0.072	0.763	true	Cmpd 22, +MSn(682.94), 2.8 min	LLETECPQYIR	K	K	0.95	46.9	44.6	2			682.847	1 363,6775	1 364,6887	2	-0.00338	-2.477	37	47	true
Castestatin_14	F011566 (F013485)	Protein S100-A8 - Homo sapiens (Human)	P05109|S10A8_HUMAN		10 816,9	1	7	10	18	0.072	0.763	true	Cmpd 239, +MSn(1196.71), 32.4 min	ELDINTDGAVNFQEFLILVIK	K	M	0.95	80.6	42.6	2			1 196,0895	2 390,1633	2 391,2811	2	-0.1099	-45.98	57	77	true
Castestatin_14	F011566 (F013485)	Protein S100-A8 - Homo sapiens (Human)	P05109|S10A8_HUMAN		10 816,9	1	7	10	18	0.072	0.763	true	Cmpd 245, +MSn(1196.66), 33.3 min	ELDINTDGAVNFQEFLILVIK	K	M	0.95	79.8	42.6	2			1 196,0895	2 390,1633	2 391,2811	2	-0.1099	-45.98	57	77	true
Castestatin_14	F011566 (F013485)	Protein S100-A8 - Homo sapiens (Human)	P05109|S10A8_HUMAN		10 816,9	1	7	10	18	0.072	0.763	true	Cmpd 216, +MSn(1196.50), 30.2 min	ELDINTDGAVNFQEFLILVIK	K	M	0.95	73.2	42.6	2			1 196,0895	2 390,1633	2 391,2811	2	-0.1099	-45.98	57	77	true
Castestatin_14	F011566 (F013485)	Protein S100-A8 - Homo sapiens (Human)	P05109|S10A8_HUMAN		10 816,9	1	7	10	18	0.072	0.763	true	Cmpd 224, +MSn(1196.69), 31.0 min	ELDINTDGAVNFQEFLILVIK	K	M	0.95	87.9	42.6	2			1 196,0895	2 390,1633	2 391,2811	2	-0.1099	-45.98	57	77	true
Castestatin_14	F011566 (F013485)	Protein S100-A8 - Homo sapiens (Human)	P05109|S10A8_HUMAN		10 816,9	1	7	10	18	0.072	0.763	true	Cmpd 28, +MSn(425.15), 3.3 min	ALNSIIDVYHK	K	Y	0.702	31.7	45	2			424.887	1 271,6391	1 272,6953	3	-0.0483	-37.95	8	18	true
Castestatin_14	F011566 (F013485)	Protein S100-A8 - Homo sapiens (Human)	P05109|S10A8_HUMAN		10 816,9	1	7	10	18	0.072	0.763	true	Cmpd 23, +MSn(455.72), 2.9 min	LLETECPQYIR	K	K	0.931	35	44.6	2			455.567	1 363,6761	1 364,6887	3	-0.004723	-3.461	37	47	true
Castestatin_14	F011566 (F013485)	Protein S100-A8 - Homo sapiens (Human)	P05109|S10A8_HUMAN		10 816,9	1	7	10	18	0.072	0.763	true	Cmpd 204, +MSn(798.97), 29.0 min	ELDINTDGAVNFQEFLILVIK	K	M	0.95	46.9	42.6	2			797.73	2 390,1653	2 391,2811	3	-0.108	-45.16	57	77	true
Castestatin_14	F011566 (F013485)	Protein S100-A8 - Homo sapiens (Human)	P05109|S10A8_HUMAN		10 816,9	1	7	10	18	0.072	0.763	true	Cmpd 243, +MSn(798.55), 32.6 min	ELDINTDGAVNFQEFLILVIK	K	M	0.95	96.3	42.6	2			797.73	2 390,1653	2 391,2811	3	-0.108	-45.16	57	77	true
Castestatin_14	F011566 (F013485)	Protein S100-A8 - Homo sapiens (Human)	P05109|S10A8_HUMAN		10 816,9	1	7	10	18	0.072	0.763	true	Cmpd 248, +MSn(798.67), 33.6 min	ELDINTDGAVNFQEFLILVIK	K	M	0.95	102	42.6	2			797.73	2 390,1653	2 391,2811	3	-0.108	-45.16	57	77	true
Castestatin_14	F011566 (F013485)	Protein S100-A8 - Homo sapiens (Human)	P05109|S10A8_HUMAN		10 816,9	1	7	10	18	0.072	0.763	true	Cmpd 218, +MSn(798.15), 30.2 min	ELDINTDGAVNFQEFLILVIK	K	M	0.95	102	42.6	2			797.73	2 390,1653	2 391,2811	3	-0.108	-45.16	57	77	true
Castestatin_14	F011566 (F013485)	Protein S100-A8 - Homo sapiens (Human)	P05109|S10A8_HUMAN		10 816,9	1	7	10	18	0.072	0.763	true	Cmpd 244, +MSn(797.77), 33.1 min	ELDINTDGAVNFQEFLILVIK	K	M	0.95	79.8	42.6	2			797.73	2 390,1653	2 391,2811	3	-0.108	-45.16	57	77	true
Castestatin_15	F011567 (F013488)	Neutrophil collagenase precursor - Homo sapiens (Human)	P22894|MMP8_HUMAN		53 396,2	0.5	1	1	1	0.004	0.0236	true	Cmpd 21, +MSn(761.94), 19.3 min	TYFFVNDQFWR	K	Y	0.95	84.7	44.3	2			761.886	1 521,7555	1 522,7119	2	0.05143	33.77	387	397	true
Castestatin_15	F011567 (F013488)	Gelsolin precursor - Homo sapiens (Human)	P06396|GELS_HUMAN		85 679,8	0.5	1	1	1	0.004	0.0307	true	Cmpd 23, +MSn(924.74), 20.3 min	VPVDPATYGQFYGGDSYIILYNYR	K	H	0.95	83.5	41.9	2			924.465	2 770,3701	2 771,3355	3	0.0424	15.3	458	481	true
Castestatin_15	F011567 (F013488)	Hemoglobin subunit alpha - Homo sapiens (Human)	P69905|HBA_HUMAN,P69906|HBA_PANPA,P69907|HBA_PANTR		15 239,6	0.5	1	1	1	0.004	0.106	true	Cmpd 3, +MSn(510.84), 2.3 min	VGAHAGEYGAEALER	K	M	0.95	57.5	44.5	2			510.596	1 528,7661	1 529,7349	3	0.03898	25.48	18	32	true
Castestatin_15	F011567 (F013488)	Protein S100-A12 - Homo sapiens (Human)	P80511|S10AC_HUMAN		10 557,4	0.5	1	1	1	0.004	0.348	true	Cmpd 223, +MSn(1195.07), 31.9 min	AVIDEIFQGLDANQDEQVDFQEFISLVAIALK	K	A	0.95	55.6	41.2	2			1 193,5876	3 577,7392	3 578,8270	3	-0.07992	-22.33	52	83	true
Castestatin_15	F011567 (F013488)	Protein S100-A9 - Homo sapiens (Human)	P06702|S10A9_HUMAN		13 224,3	0.875	3	5	14	0.056	0.377	true	Cmpd 211, +MSn(808.25), 30.6 min	QLSFEEFIMLMAR	K	L	0.95	85.2	44.2	2			807.908	1 613,7994	1 614,8026	2	0.004676	2.896	73	85	true
Castestatin_15	F011567 (F013488)	Protein S100-A9 - Homo sapiens (Human)	P06702|S10A9_HUMAN		13 224,3	0.875	3	5	14	0.056	0.377	true	Cmpd 197, +MSn(808.10), 29.9 min	QLSFEEFIMLMAR	K	L	0.95	82.2	44.2	2			807.908	1 613,7994	1 614,8026	2	0.004676	2.896	73	85	true
Castestatin_15	F011567 (F013488)	Protein S100-A9 - Homo sapiens (Human)	P06702|S10A9_HUMAN		13 224,3	0.875	3	5	14	0.056	0.377	true	Cmpd 82, +MSn(808.42), 25.1 min	QLSFEEFIMLMAR	K	L	0.95	101	44.2	2			807.908	1 613,7994	1 614,8026	2	0.004676	2.896	73	85	true
Castestatin_15	F011567 (F013488)	Protein S100-A9 - Homo sapiens (Human)	P06702|S10A9_HUMAN		13 224,3	0.875	3	5	14	0.056	0.377	true	Cmpd 62, +MSn(815.88), 24.2 min	QLSFEEFIMLMAR	K	L	0.95	76	44.3	2		M9: Oxidation (+15,99)	815.91	1 629,8054	1 630,7974	2	0.01578	9.679	73	85	true
Castestatin_15	F011567 (F013488)	Protein S100-A9 - Homo sapiens (Human)	P06702|S10A9_HUMAN		13 224,3	0.875	3	5	14	0.056	0.377	true	Cmpd 51, +MSn(816.42), 23.5 min	QLSFEEFIMLMAR	K	L	0.95	76.9	44.3	2		M9: Oxidation (+15,99)	815.91	1 629,8054	1 630,7974	2	0.01578	9.679	73	85	true
Castestatin_15	F011567 (F013488)	Protein S100-A9 - Homo sapiens (Human)	P06702|S10A9_HUMAN		13 224,3	0.875	3	5	14	0.056	0.377	true	Cmpd 19, +MSn(816.38), 18.8 min	QLSFEEFIMLMAR	K	L	0.95	89.1	44.3	2		M11: Oxidation (+15,99)	815.91	1 629,8054	1 630,7974	2	0.01578	9.679	73	85	true
Castestatin_15	F011567 (F013488)	Protein S100-A9 - Homo sapiens (Human)	P06702|S10A9_HUMAN		13 224,3	0.875	3	5	14	0.056	0.377	true	Cmpd 14, +MSn(824.30), 16.1 min	QLSFEEFIMLMAR	K	L	0.95	77.7	44.2	2		M9: Oxidation (+15,99), M11: Oxidation (+15,99)	823.915	1 645,8135	1 646,7923	2	0.02897	17.59	73	85	true
Castestatin_15	F011567 (F013488)	Protein S100-A9 - Homo sapiens (Human)	P06702|S10A9_HUMAN		13 224,3	0.875	3	5	14	0.056	0.377	true	Cmpd 6, +MSn(872.23), 2.9 min	VIEHIMEDLDTNADK	K	Q	0.95	87.7	43.9	2			871.938	1 741,8595	1 742,8272	2	0.04008	22.99	58	72	true
Castestatin_15	F011567 (F013488)	Protein S100-A9 - Homo sapiens (Human)	P06702|S10A9_HUMAN		13 224,3	0.875	3	5	14	0.056	0.377	true	Cmpd 9, +MSn(904.58), 14.4 min	NIETIINTFHQYSVK	R	L	0.95	67.6	43.9	2			903.952	1 805,8894	1 806,9388	2	-0.04159	-23.02	11	25	true
Castestatin_15	F011567 (F013488)	Protein S100-A9 - Homo sapiens (Human)	P06702|S10A9_HUMAN		13 224,3	0.875	3	5	14	0.056	0.377	true	Cmpd 87, +MSn(539.51), 25.3 min	QLSFEEFIMLMAR	K	L	0.95	59.5	44.2	2			538.942	1 613,8011	1 614,8026	3	0.006385	3.954	73	85	true
Castestatin_15	F011567 (F013488)	Protein S100-A9 - Homo sapiens (Human)	P06702|S10A9_HUMAN		13 224,3	0.875	3	5	14	0.056	0.377	true	Cmpd 56, +MSn(544.76), 23.9 min	QLSFEEFIMLMAR	K	L	0.95	47.1	44.3	2		M9: Oxidation (+15,99)	544.277	1 629,8061	1 630,7974	3	0.01652	10.13	73	85	true
Castestatin_15	F011567 (F013488)	Protein S100-A9 - Homo sapiens (Human)	P06702|S10A9_HUMAN		13 224,3	0.875	3	5	14	0.056	0.377	true	Cmpd 12, +MSn(550.27), 16.1 min	QLSFEEFIMLMAR	K	L	0.95	49.8	44.2	2		M9: Oxidation (+15,99), M11: Oxidation (+15,99)	549.613	1 645,8142	1 646,7923	3	0.0297	18.04	73	85	true
Castestatin_15	F011567 (F013488)	Protein S100-A9 - Homo sapiens (Human)	P06702|S10A9_HUMAN		13 224,3	0.875	3	5	14	0.056	0.377	true	Cmpd 10, +MSn(603.42), 14.7 min	NIETIINTFHQYSVK	R	L	0.95	49.3	43.9	2			602.971	1 805,8911	1 806,9388	3	-0.03988	-22.07	11	25	true
Castestatin_15	F011567 (F013488)	Protein S100-A9 - Homo sapiens (Human)	P06702|S10A9_HUMAN		13 224,3	0.875	3	5	14	0.056	0.377	true	Cmpd 13, +MSn(603.08), 16.1 min	NIETIINTFHQYSVK	R	L	0.95	45.3	43.9	2			602.971	1 805,8911	1 806,9388	3	-0.03988	-22.07	11	25	true
Castestatin_15	F011567 (F013488)	Protein S100-A8 - Homo sapiens (Human)	P05109|S10A8_HUMAN		10 816,9	0.5	1	2	5	0.02	0.226	true	Cmpd 237, +MSn(1196.49), 32.9 min	ELDINTDGAVNFQEFLILVIK	K	M	0.95	72.3	42.6	2			1 196,0895	2 390,1633	2 391,2811	2	-0.1099	-45.98	57	77	true
Castestatin_15	F011567 (F013488)	Protein S100-A8 - Homo sapiens (Human)	P05109|S10A8_HUMAN		10 816,9	0.5	1	2	5	0.02	0.226	true	Cmpd 218, +MSn(1196.59), 31.5 min	ELDINTDGAVNFQEFLILVIK	K	M	0.95	105	42.6	2			1 196,0895	2 390,1633	2 391,2811	2	-0.1099	-45.98	57	77	true
Castestatin_15	F011567 (F013488)	Protein S100-A8 - Homo sapiens (Human)	P05109|S10A8_HUMAN		10 816,9	0.5	1	2	5	0.02	0.226	true	Cmpd 248, +MSn(1196.72), 33.5 min	ELDINTDGAVNFQEFLILVIK	K	M	0.95	119	42.6	2			1 196,0895	2 390,1633	2 391,2811	2	-0.1099	-45.98	57	77	true
Castestatin_15	F011567 (F013488)	Protein S100-A8 - Homo sapiens (Human)	P05109|S10A8_HUMAN		10 816,9	0.5	1	2	5	0.02	0.226	true	Cmpd 228, +MSn(798.24), 32.2 min	ELDINTDGAVNFQEFLILVIK	K	M	0.95	96.7	42.6	2			797.73	2 390,1653	2 391,2811	3	-0.108	-45.16	57	77	true
Castestatin_15	F011567 (F013488)	Protein S100-A8 - Homo sapiens (Human)	P05109|S10A8_HUMAN		10 816,9	0.5	1	2	5	0.02	0.226	true	Cmpd 242, +MSn(798.09), 33.1 min	ELDINTDGAVNFQEFLILVIK	K	M	0.95	68.7	42.6	2			797.73	2 390,1653	2 391,2811	3	-0.108	-45.16	57	77	true
Castestatin_15	F011567 (F013488)	Adenylyl cyclase-associated protein 1 - Homo sapiens (Human)	Q01518|CAP1_HUMAN		51 837,5	0.75	2	2	2	0.008	0.0779	true	Cmpd 81, +MSn(850.58), 25.0 min	AYLSIWTELQAYIK	K	E	0.95	75.2	44.1	2			849.926	1 697,8354	1 698,9109	2	-0.06759	-39.79	185	198	true
Castestatin_15	F011567 (F013488)	Adenylyl cyclase-associated protein 1 - Homo sapiens (Human)	Q01518|CAP1_HUMAN		51 837,5	0.75	2	2	2	0.008	0.0779	true	Cmpd 61, +MSn(784.67), 24.2 min	AGAAPYVQAFDSLLAGPVAEYLK	K	I	0.95	54.7	42.7	2			784.39	2 350,1453	2 351,2288	3	-0.07577	-32.23	38	60	true
Castestatin_16	F011568 (F013490)	Alpha-actinin-1 - Homo sapiens (Human)	A5D7D1|ACTN4_BOVIN,O43707|ACTN4_HUMAN,O88990|ACTN3_MOUSE,P05094|ACTN1_CHICK,P12814|ACTN1_HUMAN,P20111|ACTN2_CHICK,P35609|ACTN2_HUMAN,P57780|ACTN4_MOUSE,Q08043|ACTN3_HUMAN,Q0III9|ACTN3_BOVIN,Q2PFV7|ACTN1_MACFA,Q3B7N2|ACTN1_BOVIN,Q3ZC55|ACTN2_BOVIN,Q5RCS6|ACTN4_PONAB,Q7TPR4|ACTN1_MOUSE,Q90734|ACTN4_CHICK,Q9JI91|ACTN2_MOUSE,Q9QXQ0|ACTN4_RAT,Q9Z1P2|ACTN1_RAT		103 043,0	0.82	1	1	1	0.004	0.0135	true	Cmpd 52, +MSn(687.20), 20.1 min	LMLLLEVISGER	K	L	0.95	72.9	44.9	2			686.848	1 371,6814	1 372,7876	2	-0.09835	-71.65	65	76	true
Castestatin_16	F011568 (F013490)	Vinculin - Homo sapiens (Human)	P12003|VINC_CHICK,P18206|VINC_HUMAN,P26234|VINC_PIG,Q64727|VINC_MOUSE		123 783,2	0.82	1	1	1	0.004	0.0203	true	Cmpd 92, +MSn(878.89), 24.5 min	GILEYLTVAEVVETMEDLVTYTK	K	N	0.95	61.9	42	2		M15: Oxidation (+15,99)	878.099	2 631,2722	2 632,3319	3	-0.05184	-19.69	140	162	true
Castestatin_16	F011568 (F013490)	Transaldolase - Homo sapiens (Human)	P37837|TALDO_HUMAN		37 523,7	0.82	1	1	1	0.004	0.0326	true	Cmpd 50, +MSn(625.65), 19.4 min	LFVLFGAEILK	K	K	0.95	59.1	45	2			625.318	1 248,6195	1 249,7562	2	-0.1289	-103.1	87	97	true
Castestatin_16	F011568 (F013490)	Plastin-2 - Homo sapiens (Human)	P13796|PLSL_HUMAN		70 274,1	1	19	24	29	0.116	0.405	true	Cmpd 8, +MSn(498.05), 2.0 min	IGNFSTDIK	K	D	0.95	54.2	45	2			497.755	993.495	994.521	2	-0.01785	-17.94	286	294	true
Castestatin_16	F011568 (F013490)	Plastin-2 - Homo sapiens (Human)	P13796|PLSL_HUMAN		70 274,1	1	19	24	29	0.116	0.405	true	Cmpd 25, +MSn(507.22), 11.3 min	NEALIALLR	R	E	0.95	67.5	44.8	2			506.764	1 011,5134	1 012,6157	2	-0.09444	-93.28	245	253	true
Castestatin_16	F011568 (F013490)	Plastin-2 - Homo sapiens (Human)	P13796|PLSL_HUMAN		70 274,1	1	19	24	29	0.116	0.405	true	Cmpd 24, +MSn(535.68), 8.4 min	LSPEELLLR	K	W	0.95	63.2	44.8	2			535.279	1 068,5434	1 069,6259	2	-0.07467	-69.81	264	272	true
Castestatin_16	F011568 (F013490)	Plastin-2 - Homo sapiens (Human)	P13796|PLSL_HUMAN		70 274,1	1	19	24	29	0.116	0.405	true	Cmpd 7, +MSn(568.68), 2.0 min	QFVTATDVVR	R	G	0.95	54.6	45.6	2			568.293	1 134,5714	1 135,6112	2	-0.03194	-28.13	348	357	true
Castestatin_16	F011568 (F013490)	Plastin-2 - Homo sapiens (Human)	P13796|PLSL_HUMAN		70 274,1	1	19	24	29	0.116	0.405	true	Cmpd 28, +MSn(577.92), 11.9 min	YAFVNWINK	K	A	0.736	39.3	44.9	2			577.797	1 153,5774	1 154,5998	2	-0.01461	-12.65	124	132	true
Castestatin_16	F011568 (F013490)	Plastin-2 - Homo sapiens (Human)	P13796|PLSL_HUMAN		70 274,1	1	19	24	29	0.116	0.405	true	Cmpd 30, +MSn(617.48), 13.1 min	IGLFADIELSR	K	N	0.95	81.9	45.3	2			617.317	1 232,6174	1 233,6845	2	-0.05929	-48.06	234	244	true
Castestatin_16	F011568 (F013490)	Plastin-2 - Homo sapiens (Human)	P13796|PLSL_HUMAN		70 274,1	1	19	24	29	0.116	0.405	true	Cmpd 22, +MSn(644.52), 7.5 min	NWMNSLGVNPR	R	V	0.95	78.9	45	2			644.332	1 286,6474	1 287,6268	2	0.02848	22.12	402	412	true
Castestatin_16	F011568 (F013490)	Plastin-2 - Homo sapiens (Human)	P13796|PLSL_HUMAN		70 274,1	1	19	24	29	0.116	0.405	true	Cmpd 66, +MSn(703.79), 22.2 min	LNLAFIANLFNR	K	Y	0.95	79.8	44.7	2			703.356	1 404,6974	1 405,7955	2	-0.09029	-64.23	362	373	true
Castestatin_16	F011568 (F013490)	Plastin-2 - Homo sapiens (Human)	P13796|PLSL_HUMAN		70 274,1	1	19	24	29	0.116	0.405	true	Cmpd 110, +MSn(730.21), 25.7 min	TLTLALIWQLMR	R	R	0.944	44.2	44.6	2			729.868	1 457,7195	1 458,8509	2	-0.1236	-84.74	489	500	true
Castestatin_16	F011568 (F013490)	Plastin-2 - Homo sapiens (Human)	P13796|PLSL_HUMAN		70 274,1	1	19	24	29	0.116	0.405	true	Cmpd 57, +MSn(738.61), 20.6 min	TLTLALIWQLMR	R	R	0.95	51.7	44.7	2		M11: Oxidation (+15,99)	737.879	1 473,7414	1 474,8458	2	-0.09652	-65.45	489	500	true
Castestatin_16	F011568 (F013490)	Plastin-2 - Homo sapiens (Human)	P13796|PLSL_HUMAN		70 274,1	1	19	24	29	0.116	0.405	true	Cmpd 49, +MSn(738.35), 19.3 min	TLTLALIWQLMR	R	R	0.95	56.6	44.7	2		M11: Oxidation (+15,99)	737.879	1 473,7414	1 474,8458	2	-0.09652	-65.45	489	500	true
Castestatin_16	F011568 (F013490)	Plastin-2 - Homo sapiens (Human)	P13796|PLSL_HUMAN		70 274,1	1	19	24	29	0.116	0.405	true	Cmpd 15, +MSn(752.34), 4.2 min	MINLSVPDTIDER	K	T	0.95	54.2	44.5	2			751.879	1 501,7414	1 502,7526	2	-0.00338	-2.249	166	178	true
Castestatin_16	F011568 (F013490)	Plastin-2 - Homo sapiens (Human)	P13796|PLSL_HUMAN		70 274,1	1	19	24	29	0.116	0.405	true	Cmpd 14, +MSn(760.15), 2.9 min	MINLSVPDTIDER	K	T	0.95	86.1	44.4	2		M1: Oxidation (+15,99)	759.885	1 517,7534	1 518,7475	2	0.01371	9.027	166	178	true
Castestatin_16	F011568 (F013490)	Plastin-2 - Homo sapiens (Human)	P13796|PLSL_HUMAN		70 274,1	1	19	24	29	0.116	0.405	true	Cmpd 31, +MSn(768.14), 14.1 min	YTLNILEEIGGGQK	R	V	0.95	98.8	44.3	2			767.889	1 533,7615	1 534,8119	2	-0.04256	-27.73	502	515	true
Castestatin_16	F011568 (F013490)	Plastin-2 - Homo sapiens (Human)	P13796|PLSL_HUMAN		70 274,1	1	19	24	29	0.116	0.405	true	Cmpd 21, +MSn(794.04), 6.5 min	VYALPEDLVEVNPK	R	M	0.95	75.1	44.2	2			793.399	1 584,7815	1 585,8479	2	-0.05856	-36.93	597	610	true
Castestatin_16	F011568 (F013490)	Plastin-2 - Homo sapiens (Human)	P13796|PLSL_HUMAN		70 274,1	1	19	24	29	0.116	0.405	true	Cmpd 19, +MSn(838.63), 5.2 min	FSLVGIGGQDLNEGNR	K	T	0.95	94	44.2	2			838.42	1 674,8254	1 675,8404	2	-0.007165	-4.275	473	488	true
Castestatin_16	F011568 (F013490)	Plastin-2 - Homo sapiens (Human)	P13796|PLSL_HUMAN		70 274,1	1	19	24	29	0.116	0.405	true	Cmpd 26, +MSn(872.54), 11.3 min	GDEEGVPAVVIDMSGLR	K	E	0.95	87.7	44	2			872.428	1 742,8414	1 743,8590	2	-0.009728	-5.578	310	326	true
Castestatin_16	F011568 (F013490)	Plastin-2 - Homo sapiens (Human)	P13796|PLSL_HUMAN		70 274,1	1	19	24	29	0.116	0.405	true	Cmpd 13, +MSn(880.84), 2.8 min	GDEEGVPAVVIDMSGLR	K	E	0.789	41.7	46.5	2		M13: Oxidation (+15,99)	880.348	1 758,6814	1 759,8538	2	-0.1646	-93.56	310	326	true
Castestatin_16	F011568 (F013490)	Plastin-2 - Homo sapiens (Human)	P13796|PLSL_HUMAN		70 274,1	1	19	24	29	0.116	0.405	true	Cmpd 58, +MSn(900.51), 20.7 min	VNDDIIVNWVNETLR	K	E	0.95	93.3	43.8	2			900.452	1 798,8874	1 799,9293	2	-0.03402	-18.9	516	530	true
Castestatin_16	F011568 (F013490)	Plastin-2 - Homo sapiens (Human)	P13796|PLSL_HUMAN		70 274,1	1	19	24	29	0.116	0.405	true	Cmpd 97, +MSn(929.11), 24.9 min	EGKPYLVLGLLWQVIK	K	I	0.95	66.7	43.7	2			928.461	1 854,9054	1 856,1053	2	-0.1921	-103.5	218	233	true
Castestatin_16	F011568 (F013490)	Plastin-2 - Homo sapiens (Human)	P13796|PLSL_HUMAN		70 274,1	1	19	24	29	0.116	0.405	true	Cmpd 80, +MSn(1184.85), 23.6 min	VNHLYSDLSDALVIFQLYEK	R	I	0.95	134	42.7	2			1 184,0906	2 366,1655	2 367,2237	2	-0.05038	-21.28	413	432	true
Castestatin_16	F011568 (F013490)	Plastin-2 - Homo sapiens (Human)	P13796|PLSL_HUMAN		70 274,1	1	19	24	29	0.116	0.405	true	Cmpd 93, +MSn(1350.41), 24.5 min	ISTSLPVLDLIDAIQPGSINYDLLK	K	T	0.95	76.4	42	2			1 349,6705	2 697,3254	2 698,4923	2	-0.159	-58.93	546	570	true
Castestatin_16	F011568 (F013490)	Plastin-2 - Homo sapiens (Human)	P13796|PLSL_HUMAN		70 274,1	1	19	24	29	0.116	0.405	true	Cmpd 16, +MSn(478.79), 4.6 min	AYYHLLEQVAPK	K	G	0.95	49	44.6	2			477.913	1 430,7141	1 431,7638	3	-0.04183	-29.22	298	309	true
Castestatin_16	F011568 (F013490)	Plastin-2 - Homo sapiens (Human)	P13796|PLSL_HUMAN		70 274,1	1	19	24	29	0.116	0.405	true	Cmpd 51, +MSn(492.46), 19.6 min	TLTLALIWQLMR	R	R	0.95	42.6	44.7	2		M11: Oxidation (+15,99)	492.255	1 473,7401	1 474,8458	3	-0.09786	-66.36	489	500	true
Castestatin_16	F011568 (F013490)	Plastin-2 - Homo sapiens (Human)	P13796|PLSL_HUMAN		70 274,1	1	19	24	29	0.116	0.405	true	Cmpd 59, +MSn(600.89), 20.7 min	VNDDIIVNWVNETLR	K	E	0.95	75.8	43.8	2			600.637	1 798,8862	1 799,9293	3	-0.03524	-19.58	516	530	true
Castestatin_16	F011568 (F013490)	Plastin-2 - Homo sapiens (Human)	P13796|PLSL_HUMAN		70 274,1	1	19	24	29	0.116	0.405	true	Cmpd 96, +MSn(619.77), 24.9 min	EGKPYLVLGLLWQVIK	K	I	0.95	39.1	43.7	2			619.309	1 854,9051	1 856,1053	3	-0.1923	-103.6	218	233	true
Castestatin_16	F011568 (F013490)	Plastin-2 - Homo sapiens (Human)	P13796|PLSL_HUMAN		70 274,1	1	19	24	29	0.116	0.405	true	Cmpd 99, +MSn(790.76), 25.0 min	VNHLYSDLSDALVIFQLYEK	R	I	0.152	21.8	42.7	2			789.73	2 366,1653	2 367,2237	3	-0.05062	-21.38	413	432	true
Castestatin_16	F011568 (F013490)	Plastin-2 - Homo sapiens (Human)	P13796|PLSL_HUMAN		70 274,1	1	19	24	29	0.116	0.405	true	Cmpd 78, +MSn(790.28), 23.6 min	VNHLYSDLSDALVIFQLYEK	R	I	0.95	51.8	42.7	2			789.73	2 366,1653	2 367,2237	3	-0.05062	-21.38	413	432	true
Castestatin_16	F011568 (F013490)	Plastin-2 - Homo sapiens (Human)	P13796|PLSL_HUMAN		70 274,1	1	19	24	29	0.116	0.405	true	Cmpd 94, +MSn(900.74), 24.7 min	ISTSLPVLDLIDAIQPGSINYDLLK	K	T	0.95	58.3	42	2			900.116	2 697,3262	2 698,4923	3	-0.1583	-58.66	546	570	true
Castestatin_16	F011568 (F013490)	Protein S100-A9 - Homo sapiens (Human)	P06702|S10A9_HUMAN		13 224,3	0.99	2	4	10	0.04	0.246	true	Cmpd 106, +MSn(808.38), 25.4 min	QLSFEEFIMLMAR	K	L	0.95	101	44.2	2			807.908	1 613,7994	1 614,8026	2	0.004676	2.896	73	85	true
Castestatin_16	F011568 (F013490)	Protein S100-A9 - Homo sapiens (Human)	P06702|S10A9_HUMAN		13 224,3	0.99	2	4	10	0.04	0.246	true	Cmpd 71, +MSn(816.33), 22.8 min	QLSFEEFIMLMAR	K	L	0.348	37.4	46.9	2		M11: Oxidation (+15,99)	815.848	1 629,6814	1 630,7974	2	-0.1082	-66.38	73	85	true
Castestatin_16	F011568 (F013490)	Protein S100-A9 - Homo sapiens (Human)	P06702|S10A9_HUMAN		13 224,3	0.99	2	4	10	0.04	0.246	true	Cmpd 79, +MSn(816.37), 23.6 min	QLSFEEFIMLMAR	K	L	0.95	73.3	44.3	2		M9: Oxidation (+15,99)	815.91	1 629,8054	1 630,7974	2	0.01578	9.679	73	85	true
Castestatin_16	F011568 (F013490)	Protein S100-A9 - Homo sapiens (Human)	P06702|S10A9_HUMAN		13 224,3	0.99	2	4	10	0.04	0.246	true	Cmpd 46, +MSn(816.24), 18.8 min	QLSFEEFIMLMAR	K	L	0.95	97	44.3	2		M11: Oxidation (+15,99)	815.91	1 629,8054	1 630,7974	2	0.01578	9.679	73	85	true
Castestatin_16	F011568 (F013490)	Protein S100-A9 - Homo sapiens (Human)	P06702|S10A9_HUMAN		13 224,3	0.99	2	4	10	0.04	0.246	true	Cmpd 39, +MSn(824.33), 16.2 min	QLSFEEFIMLMAR	K	L	0.95	66.7	44.2	2		M9: Oxidation (+15,99), M11: Oxidation (+15,99)	823.915	1 645,8135	1 646,7923	2	0.02897	17.59	73	85	true
Castestatin_16	F011568 (F013490)	Protein S100-A9 - Homo sapiens (Human)	P06702|S10A9_HUMAN		13 224,3	0.99	2	4	10	0.04	0.246	true	Cmpd 33, +MSn(904.03), 14.8 min	NIETIINTFHQYSVK	R	L	0.95	69.5	43.9	2			903.952	1 805,8894	1 806,9388	2	-0.04159	-23.02	11	25	true
Castestatin_16	F011568 (F013490)	Protein S100-A9 - Homo sapiens (Human)	P06702|S10A9_HUMAN		13 224,3	0.99	2	4	10	0.04	0.246	true	Cmpd 47, +MSn(544.91), 19.0 min	QLSFEEFIMLMAR	K	L	0.95	49	44.3	2		M11: Oxidation (+15,99)	544.277	1 629,8061	1 630,7974	3	0.01652	10.13	73	85	true
Castestatin_16	F011568 (F013490)	Protein S100-A9 - Homo sapiens (Human)	P06702|S10A9_HUMAN		13 224,3	0.99	2	4	10	0.04	0.246	true	Cmpd 32, +MSn(603.37), 14.6 min	NIETIINTFHQYSVK	R	L	0.95	50	43.9	2			602.971	1 805,8911	1 806,9388	3	-0.03988	-22.07	11	25	true
Castestatin_16	F011568 (F013490)	Protein S100-A9 - Homo sapiens (Human)	P06702|S10A9_HUMAN		13 224,3	0.99	2	4	10	0.04	0.246	true	Cmpd 36, +MSn(603.14), 15.6 min	NIETIINTFHQYSVK	R	L	0.94	30	43.9	2			602.971	1 805,8911	1 806,9388	3	-0.03988	-22.07	11	25	true
Castestatin_16	F011568 (F013490)	Protein S100-A9 - Homo sapiens (Human)	P06702|S10A9_HUMAN		13 224,3	0.99	2	4	10	0.04	0.246	true	Cmpd 34, +MSn(603.32), 15.3 min	NIETIINTFHQYSVK	R	L	0.95	55.9	43.9	2			602.971	1 805,8911	1 806,9388	3	-0.03988	-22.07	11	25	true
Castestatin_16	F011568 (F013490)	Olfactomedin-4 precursor - Homo sapiens (Human)	Q6UX06|OLFM4_HUMAN		57 263,0	0.99	2	2	2	0.008	0.0627	true	Cmpd 37, +MSn(639.78), 15.9 min	GFSYLYGAWGR	R	D	0.95	63.7	45.2	2			638.826	1 275,6355	1 276,6114	2	0.0319	24.99	266	276	true
Castestatin_16	F011568 (F013490)	Olfactomedin-4 precursor - Homo sapiens (Human)	Q6UX06|OLFM4_HUMAN		57 263,0	0.99	2	2	2	0.008	0.0627	true	Cmpd 53, +MSn(840.56), 20.1 min	LYVYNDGYLLNYDLSVLQKPQ	K	-	0.95	61.2	42.3	2			840.087	2 517,2361	2 518,2867	3	-0.04281	-17	490	510	true
